# Supplementary material for: 5-(4-Pyrid­yl)-1,3,4-thia­diazol-2-amine
Source: Acta Crystallogr Sect E Struct Rep Online. 2009 Apr 25;65(Pt 5):o1099. doi: 10.1107/S1600536809014470 (PMC2977777; doi:10.1107/S1600536809014470)
Supplement: Supplementary file 1 [file e-65-o1099-sup1.cif]

##############################################################################
###                                                                        ###
###        Electronic paper (Acta Crystallographica Section E)             ###
###                                                                        ###
##############################################################################
#                                                                            #
# This CIF contains the data in a paper accepted for publication in Acta     #
# Crystallographica Section E. It conforms to the requirements of Notes      #
# for Authors for Section E, and has been peer reviewed under the auspices   #
# of the IUCr Commission on Journals.                                        #
#                                                                            #
# Full details of the Crystallographic Information File format               #
# are given in the paper "The Crystallographic Information File (CIF):       #
# a New Standard Archive File for Crystallography" by S. R. Hall, F. H.      #
# Allen and I. D. Brown [Acta Cryst. (1991), A47, 655-685].                  #
#                                                                            #
# The current version of the core CIF dictionary is obtainable from          #
# ftp://ftp.iucr.org/pub/cif_core.dic. The current version number is 2.4.    #
#                                                                            #
# Software is freely available for graphical display of the structure(s) in  #
# this CIF.  For information consult the CIF home page http://www.iucr.org/  #
# cif/home.html                                                              #
#                                                                            #
# This file may be used for bona fide research purposes within the           #
# scientific community so long as proper attribution is given to the journal # 
# article from which it was obtained.                                        #
#                                                                            #
##############################################################################
                                             
data_global
_audit_creation_method     SHELXL-97
_journal_date_recd_electronic     2009-03-17
_journal_date_accepted     2009-04-18
_journal_name_full     'Acta Crystallographica, Section E'
_journal_year     2009
_journal_volume     65
_journal_issue      5
_journal_page_first     o1099
_journal_page_last     o1099
_journal_paper_category     QO
_journal_coeditor_code     BH2224
_publ_contact_author_name     ' Wan, Rong'
_publ_contact_author_address
;
Department of Applied Chemistry
College of Science
Nanjing University of Technology
No.5 Xinmofan Road, Nanjing
Nanjing 210009
People's Republic of China
;
_publ_contact_author_email     rwan@njut.edu.cn
_publ_contact_author_fax     '86 25 83369345'
_publ_contact_author_phone     '86 25 83587440'
_publ_section_title
;
5-(4-Pyridyl)-1,3,4-thiadiazol-2-amine
;
loop_
    _publ_author_name
    _publ_author_address
    "Wang, Yao"
;
Department of Applied Chemistry
College of Science
Nanjing University of Technology
No. 5 Xinmofan Road, Nanjing
Nanjing 210009
People's Republic of China
;
    "Wan, Rong"
;
Department of Applied Chemistry
College of Science
Nanjing University of Technology
No. 5 Xinmofan Road, Nanjing
Nanjing 210009
People's Republic of China
;
    "Han, Feng"
;
Department of Applied Chemistry
College of Science
Nanjing University of Technology
No. 5 Xinmofan Road, Nanjing
Nanjing 210009
People's Republic of China
;
    "Wang, Peng"
;
Department of Applied Chemistry
College of Science
Nanjing University of Technology
No. 5 Xinmofan Road, Nanjing
Nanjing 210009
People's Republic of China
;
    "Wang, Bin"
;
Department of Applied Chemistry
College of Science
Nanjing University of Technology
No. 5 Xinmofan Road, Nanjing
Nanjing 210009
People's Republic of China
;
_chemical_name_systematic
;
 ?
;
data_I
_audit_creation_method     SHELXL-97
_chemical_name_systematic
;
5-(4-Pyridyl)-1,3,4-thiadiazol-2-amine
;
_chemical_name_common     ?
_chemical_formula_moiety     'C7 H6 N4 S'
_chemical_formula_sum     'C7 H6 N4 S'
_chemical_formula_iupac     'C7 H6 N4 S'
_chemical_formula_weight     178.22
_chemical_melting_point     543
_symmetry_cell_setting     monoclinic
_symmetry_space_group_name_H-M     'P 21/c'
_symmetry_space_group_name_Hall     '-P 2ybc'
loop_
    _symmetry_equiv_pos_as_xyz
    'x, y, z'
    '-x, y+1/2, -z+1/2'
    '-x, -y, -z'
    'x, -y-1/2, z-1/2'
_cell_length_a     14.794(3)
_cell_length_b     10.686(2)
_cell_length_c     10.477(2)
_cell_angle_alpha     90.00
_cell_angle_beta     106.52(3)
_cell_angle_gamma     90.00
_cell_volume     1587.9(5)
_cell_formula_units_Z     8
_cell_measurement_reflns_used     25
_cell_measurement_theta_min     9
_cell_measurement_theta_max     12
_cell_measurement_temperature     293(2)
_exptl_crystal_description     block
_exptl_crystal_colour     colorless
_exptl_crystal_size_max     0.20
_exptl_crystal_size_mid     0.10
_exptl_crystal_size_min     0.10
_exptl_crystal_density_diffrn     1.491
_exptl_crystal_density_meas     ?
_exptl_crystal_density_method     'not measured'
_exptl_crystal_F_000     736
_exptl_absorpt_coefficient_mu     0.350
_exptl_absorpt_correction_type     psi-scan
_exptl_absorpt_process_details     '(North <i>et al.</i>,  1968)'
_exptl_absorpt_correction_T_min     0.9333
_exptl_absorpt_correction_T_max     0.9658
_exptl_special_details
;
;
_diffrn_ambient_temperature     293(2)
_diffrn_radiation_type     MoK\a
_diffrn_radiation_wavelength     0.71073
_diffrn_radiation_source     'fine-focus sealed tube'
_diffrn_radiation_monochromator     graphite
_diffrn_measurement_device_type     'Enraf--Nonius CAD-4'
_diffrn_measurement_method     \w/2\q
_diffrn_detector_area_resol_mean     ?
_diffrn_reflns_number     3203
_diffrn_reflns_av_R_equivalents     0.0421
_diffrn_reflns_av_sigmaI/netI     0.0928
_diffrn_reflns_theta_min     1.44
_diffrn_reflns_theta_max     25.98
_diffrn_reflns_theta_full     25.98
_diffrn_measured_fraction_theta_max     0.971
_diffrn_measured_fraction_theta_full     0.971
_diffrn_reflns_limit_h_min     -18
_diffrn_reflns_limit_h_max     17
_diffrn_reflns_limit_k_min     -13
_diffrn_reflns_limit_k_max     0
_diffrn_reflns_limit_l_min     0
_diffrn_reflns_limit_l_max     12
_diffrn_standards_number     3
_diffrn_standards_interval_count     200
_diffrn_standards_interval_time     2
_diffrn_standards_decay_%     1
_refine_special_details
;
;
_reflns_number_total     3023
_reflns_number_gt     1516
_reflns_threshold_expression     I>2\s(I)
_refine_ls_structure_factor_coef     Fsqd
_refine_ls_matrix_type     full
_refine_ls_R_factor_all     0.1460
_refine_ls_R_factor_gt     0.0668
_refine_ls_wR_factor_gt     0.1183
_refine_ls_wR_factor_ref     0.1424
_refine_ls_goodness_of_fit_ref     1.003
_refine_ls_restrained_S_all     0.999
_refine_ls_number_reflns     3023
_refine_ls_number_parameters     217
_refine_ls_number_restraints     43
_refine_ls_number_constraints     0
_refine_ls_hydrogen_treatment     constr
_refine_ls_weighting_scheme     calc
_refine_ls_weighting_details
                 'calc w=1/[\s^2^(Fo^2^)+(0.0435P)^2^] where P=(Fo^2^+2Fc^2^)/3'
_atom_sites_solution_hydrogens     geom
_atom_sites_solution_primary     direct
_atom_sites_solution_secondary     difmap
_refine_ls_shift/su_max     0.000
_refine_ls_shift/su_mean     0.000
_refine_diff_density_max     0.242
_refine_diff_density_min     -0.308
_refine_ls_extinction_method     none
_refine_ls_extinction_coef     ?
loop_
    _atom_type_symbol
    _atom_type_description
    _atom_type_scat_dispersion_real
    _atom_type_scat_dispersion_imag
    _atom_type_scat_source
    'C' 'C' 0.0033 0.0016
                         'International Tables Vol C Tables 4.2.6.8 and 6.1.1.4'
    'H' 'H' 0.0000 0.0000
                         'International Tables Vol C Tables 4.2.6.8 and 6.1.1.4'
    'N' 'N' 0.0061 0.0033
                         'International Tables Vol C Tables 4.2.6.8 and 6.1.1.4'
    'S' 'S' 0.1246 0.1234
                         'International Tables Vol C Tables 4.2.6.8 and 6.1.1.4'
_computing_data_collection     'CAD-4 EXPRESS (Enraf--Nonius, 1989)'
_computing_cell_refinement     'CAD-4 EXPRESS (Enraf--Nonius, 1989)'
_computing_data_reduction     'XCAD4 (Harms & Wocadlo,1995)'
_computing_structure_solution     'SHELXS97 (Sheldrick, 2008)'
_computing_structure_refinement     'SHELXL97 (Sheldrick, 2008)'
_computing_molecular_graphics     'SHELXTL (Sheldrick, 2008)'
_computing_publication_material     'SHELXL97 (Sheldrick, 2008)'
loop_
    _atom_site_type_symbol
    _atom_site_label
    _atom_site_fract_x
    _atom_site_fract_y
    _atom_site_fract_z
    _atom_site_U_iso_or_equiv
    _atom_site_adp_type
    _atom_site_calc_flag
    _atom_site_refinement_flags
    _atom_site_occupancy
    _atom_site_disorder_assembly
    _atom_site_disorder_group
    S SA 0.08251(8) 0.54450(10) 0.19829(12) 0.0483(4) Uani d . 1 . .
    N N1A 0.3034(3) 0.3300(4) -0.0749(4) 0.0551(11) Uani d . 1 . .
    N N2A 0.0328(3) 0.3203(3) 0.1338(4) 0.0513(10) Uani d . 1 . .
    N N3A -0.0258(2) 0.3605(3) 0.2081(4) 0.0509(10) Uani d . 1 . .
    N N4A -0.0553(2) 0.5382(3) 0.3223(3) 0.0548(11) Uani d . 1 . .
    H H4A -0.0999 0.5013 0.3454 0.066 Uiso calc R 1 . .
    H H4B -0.0408 0.6143 0.3462 0.066 Uiso calc R 1 . .
    C C1A 0.2262(3) 0.2621(5) -0.0932(4) 0.0604(14) Uani d . 1 . .
    H H1B 0.2192 0.1944 -0.1510 0.073 Uiso calc R 1 . .
    C C2A 0.3105(3) 0.4259(5) 0.0056(5) 0.0601(14) Uani d . 1 . .
    H H2B 0.3635 0.4769 0.0204 0.072 Uiso calc R 1 . .
    C C3A 0.2430(3) 0.4551(4) 0.0697(4) 0.0485(12) Uani d . 1 . .
    H H3B 0.2515 0.5243 0.1256 0.058 Uiso calc R 1 . .
    C C4A 0.1643(3) 0.3827(4) 0.0511(4) 0.0393(11) Uani d . 1 . .
    C C5A 0.1561(3) 0.2820(4) -0.0357(4) 0.0549(13) Uani d . 1 . .
    H H5A 0.1038 0.2296 -0.0538 0.066 Uiso calc R 1 . .
    C C6A 0.0928(3) 0.4040(4) 0.1217(4) 0.0413(11) Uani d . 1 . .
    C C7A -0.0070(3) 0.4754(4) 0.2470(4) 0.0396(11) Uani d . 1 . .
    S SB 0.43176(9) 0.68957(10) -0.17070(12) 0.0505(4) Uani d . 1 . .
    N N1B 0.2053(3) 0.9156(4) 0.0901(4) 0.0573(11) Uani d . 1 . .
    N N2B 0.4342(3) 0.9258(3) -0.1864(4) 0.0518(11) Uani d . 1 . .
    N N3B 0.4926(2) 0.8856(3) -0.2569(4) 0.0489(10) Uani d . 1 . .
    N N4B 0.5574(2) 0.7052(3) -0.3157(3) 0.0456(10) Uani d U 1 . .
    H H8A 0.5907 0.7475 -0.3556 0.055 Uiso calc R 1 . .
    H H8B 0.5607 0.6249 -0.3136 0.055 Uiso calc R 1 . .
    C C1B 0.1980(3) 0.8094(5) 0.0207(5) 0.0562(13) Uani d . 1 . .
    H H8C 0.1499 0.7540 0.0226 0.067 Uiso calc R 1 . .
    C C2B 0.2762(3) 0.9914(4) 0.0858(4) 0.0577(13) Uani d . 1 . .
    H H9A 0.2837 1.0650 0.1352 0.069 Uiso calc R 1 . .
    C C3B 0.3375(3) 0.9687(4) 0.0150(4) 0.0507(12) Uani d U 1 . .
    H H10A 0.3841 1.0269 0.0141 0.061 Uiso calc R 1 . .
    C C4B 0.3308(3) 0.8588(4) -0.0563(4) 0.0362(10) Uani d U 1 . .
    C C5B 0.2573(3) 0.7782(4) -0.0528(4) 0.0506(12) Uani d U 1 . .
    H H12A 0.2489 0.7035 -0.1003 0.061 Uiso calc R 1 . .
    C C6B 0.3977(3) 0.8349(4) -0.1355(4) 0.0389(10) Uani d U 1 . .
    C C7B 0.4998(3) 0.7650(4) -0.2563(4) 0.0380(10) Uani d U 1 . .
loop_
    _atom_site_aniso_label
    _atom_site_aniso_U_11
    _atom_site_aniso_U_22
    _atom_site_aniso_U_33
    _atom_site_aniso_U_12
    _atom_site_aniso_U_13
    _atom_site_aniso_U_23
    SA 0.0477(7) 0.0469(7) 0.0499(8) -0.0047(6) 0.0134(6) -0.0041(6)
    N1A 0.054(3) 0.071(3) 0.041(2) 0.013(2) 0.015(2) -0.002(2)
    N2A 0.045(2) 0.057(2) 0.047(2) -0.001(2) 0.005(2) -0.003(2)
    N3A 0.046(2) 0.049(2) 0.056(3) -0.0055(19) 0.012(2) 0.003(2)
    N4A 0.058(3) 0.065(3) 0.050(3) -0.012(2) 0.028(2) 0.000(2)
    C1A 0.054(3) 0.080(4) 0.043(3) -0.004(3) 0.006(3) -0.024(3)
    C2A 0.043(3) 0.067(4) 0.071(4) 0.004(3) 0.018(3) 0.011(3)
    C3A 0.046(3) 0.052(3) 0.046(3) -0.003(2) 0.011(2) -0.004(2)
    C4A 0.029(2) 0.050(3) 0.031(3) 0.003(2) -0.006(2) 0.006(2)
    C5A 0.041(3) 0.076(4) 0.041(3) -0.001(3) 0.001(2) -0.014(3)
    C6A 0.036(3) 0.048(3) 0.037(3) -0.004(2) 0.004(2) 0.007(2)
    C7A 0.035(2) 0.046(3) 0.032(2) 0.009(2) 0.002(2) 0.012(2)
    SB 0.0587(8) 0.0404(6) 0.0564(8) 0.0000(6) 0.0229(7) 0.0013(6)
    N1B 0.048(3) 0.069(3) 0.055(3) 0.010(2) 0.015(2) 0.007(2)
    N2B 0.056(3) 0.038(2) 0.065(3) 0.0007(19) 0.022(2) 0.003(2)
    N3B 0.049(2) 0.045(2) 0.055(3) 0.0003(19) 0.019(2) -0.004(2)
    N4B 0.063(2) 0.036(2) 0.047(2) 0.0107(18) 0.031(2) 0.0063(18)
    C1B 0.039(3) 0.069(3) 0.060(3) -0.009(3) 0.013(3) 0.007(3)
    C2B 0.063(3) 0.058(3) 0.057(3) -0.006(3) 0.025(3) -0.004(3)
    C3B 0.046(3) 0.055(3) 0.053(3) -0.008(2) 0.017(2) -0.007(2)
    C4B 0.031(2) 0.039(2) 0.034(2) 0.0008(19) 0.002(2) -0.001(2)
    C5B 0.047(3) 0.046(3) 0.059(3) -0.002(2) 0.016(2) 0.001(2)
    C6B 0.035(2) 0.042(2) 0.034(2) -0.001(2) 0.001(2) 0.001(2)
    C7B 0.033(2) 0.037(2) 0.036(2) 0.002(2) -0.003(2) 0.005(2)
_geom_special_details
;
;
loop_
    _geom_bond_atom_site_label_1
    _geom_bond_atom_site_label_2
    _geom_bond_site_symmetry_2
    _geom_bond_distance
    _geom_bond_publ_flag
    SA C7A . 1.716(4) ?
    SA C6A . 1.729(4) ?
    N1A C2A . 1.312(5) ?
    N1A C1A . 1.320(5) ?
    N2A C6A . 1.292(5) ?
    N2A N3A . 1.387(4) ?
    N3A C7A . 1.298(5) ?
    N4A C7A . 1.380(5) ?
    N4A H4A . 0.8600 ?
    N4A H4B . 0.8600 ?
    C1A C5A . 1.356(6) ?
    C1A H1B . 0.9300 ?
    C2A C3A . 1.389(6) ?
    C2A H2B . 0.9300 ?
    C3A C4A . 1.365(5) ?
    C3A H3B . 0.9300 ?
    C4A C5A . 1.392(5) ?
    C4A C6A . 1.470(5) ?
    C5A H5A . 0.9300 ?
    SB C6B . 1.705(4) ?
    SB C7B . 1.726(4) ?
    N1B C1B . 1.335(5) ?
    N1B C2B . 1.336(5) ?
    N2B C6B . 1.298(5) ?
    N2B N3B . 1.356(4) ?
    N3B C7B . 1.293(5) ?
    N4B C7B . 1.349(4) ?
    N4B H8A . 0.8600 ?
    N4B H8B . 0.8600 ?
    C1B C5B . 1.363(6) ?
    C1B H8C . 0.9300 ?
    C2B C3B . 1.347(5) ?
    C2B H9A . 0.9300 ?
    C3B C4B . 1.380(5) ?
    C3B H10A . 0.9300 ?
    C4B C5B . 1.396(5) ?
    C4B C6B . 1.483(5) ?
    C5B H12A . 0.9300 ?
loop_
    _geom_angle_atom_site_label_1
    _geom_angle_atom_site_label_2
    _geom_angle_atom_site_label_3
    _geom_angle_site_symmetry_1
    _geom_angle_site_symmetry_3
    _geom_angle
    _geom_angle_publ_flag
    C7A SA C6A . . 86.7(2) ?
    C2A N1A C1A . . 115.6(4) ?
    C6A N2A N3A . . 113.4(4) ?
    C7A N3A N2A . . 110.9(3) ?
    C7A N4A H4A . . 120.0 ?
    C7A N4A H4B . . 120.0 ?
    H4A N4A H4B . . 120.0 ?
    N1A C1A C5A . . 126.0(5) ?
    N1A C1A H1B . . 117.0 ?
    C5A C1A H1B . . 117.0 ?
    N1A C2A C3A . . 123.2(5) ?
    N1A C2A H2B . . 118.4 ?
    C3A C2A H2B . . 118.4 ?
    C4A C3A C2A . . 120.4(4) ?
    C4A C3A H3B . . 119.8 ?
    C2A C3A H3B . . 119.8 ?
    C3A C4A C5A . . 116.3(4) ?
    C3A C4A C6A . . 123.2(4) ?
    C5A C4A C6A . . 120.5(4) ?
    C1A C5A C4A . . 118.5(5) ?
    C1A C5A H5A . . 120.8 ?
    C4A C5A H5A . . 120.8 ?
    N2A C6A C4A . . 123.7(4) ?
    N2A C6A SA . . 113.7(3) ?
    C4A C6A SA . . 122.6(3) ?
    N3A C7A N4A . . 122.7(4) ?
    N3A C7A SA . . 115.3(3) ?
    N4A C7A SA . . 121.9(3) ?
    C6B SB C7B . . 86.5(2) ?
    C1B N1B C2B . . 116.1(4) ?
    C6B N2B N3B . . 113.0(3) ?
    C7B N3B N2B . . 112.2(4) ?
    C7B N4B H8A . . 120.0 ?
    C7B N4B H8B . . 120.0 ?
    H8A N4B H8B . . 120.0 ?
    N1B C1B C5B . . 123.4(4) ?
    N1B C1B H8C . . 118.3 ?
    C5B C1B H8C . . 118.3 ?
    N1B C2B C3B . . 124.5(5) ?
    N1B C2B H9A . . 117.7 ?
    C3B C2B H9A . . 117.7 ?
    C2B C3B C4B . . 119.7(4) ?
    C2B C3B H10A . . 120.2 ?
    C4B C3B H10A . . 120.2 ?
    C3B C4B C5B . . 116.6(4) ?
    C3B C4B C6B . . 119.5(4) ?
    C5B C4B C6B . . 123.9(4) ?
    C1B C5B C4B . . 119.7(4) ?
    C1B C5B H12A . . 120.2 ?
    C4B C5B H12A . . 120.2 ?
    N2B C6B C4B . . 121.5(4) ?
    N2B C6B SB . . 114.2(3) ?
    C4B C6B SB . . 124.3(3) ?
    N3B C7B N4B . . 122.1(4) ?
    N3B C7B SB . . 114.1(3) ?
    N4B C7B SB . . 123.8(3) ?
loop_
    _geom_torsion_atom_site_label_1
    _geom_torsion_atom_site_label_2
    _geom_torsion_atom_site_label_3
    _geom_torsion_atom_site_label_4
    _geom_torsion_site_symmetry_1
    _geom_torsion_site_symmetry_2
    _geom_torsion_site_symmetry_3
    _geom_torsion_site_symmetry_4
    _geom_torsion
    _geom_torsion_publ_flag
    C6A N2A N3A C7A . . . . 0.9(5) ?
    C2A N1A C1A C5A . . . . -1.0(7) ?
    C1A N1A C2A C3A . . . . 0.8(7) ?
    N1A C2A C3A C4A . . . . 0.1(7) ?
    C2A C3A C4A C5A . . . . -1.0(6) ?
    C2A C3A C4A C6A . . . . 176.4(4) ?
    N1A C1A C5A C4A . . . . 0.1(8) ?
    C3A C4A C5A C1A . . . . 0.9(6) ?
    C6A C4A C5A C1A . . . . -176.6(4) ?
    N3A N2A C6A C4A . . . . 178.1(4) ?
    N3A N2A C6A SA . . . . -1.2(5) ?
    C3A C4A C6A N2A . . . . -160.7(4) ?
    C5A C4A C6A N2A . . . . 16.7(6) ?
    C3A C4A C6A SA . . . . 18.5(6) ?
    C5A C4A C6A SA . . . . -164.1(3) ?
    C7A SA C6A N2A . . . . 0.9(3) ?
    C7A SA C6A C4A . . . . -178.4(4) ?
    N2A N3A C7A N4A . . . . 179.9(4) ?
    N2A N3A C7A SA . . . . -0.2(5) ?
    C6A SA C7A N3A . . . . -0.4(3) ?
    C6A SA C7A N4A . . . . 179.6(4) ?
    C6B N2B N3B C7B . . . . -0.7(6) ?
    C2B N1B C1B C5B . . . . -0.9(7) ?
    C1B N1B C2B C3B . . . . 1.6(7) ?
    N1B C2B C3B C4B . . . . -2.1(8) ?
    C2B C3B C4B C5B . . . . 1.7(6) ?
    C2B C3B C4B C6B . . . . 179.3(4) ?
    N1B C1B C5B C4B . . . . 0.7(7) ?
    C3B C4B C5B C1B . . . . -1.1(6) ?
    C6B C4B C5B C1B . . . . -178.6(4) ?
    N3B N2B C6B C4B . . . . -179.1(4) ?
    N3B N2B C6B SB . . . . -0.4(5) ?
    C3B C4B C6B N2B . . . . -29.4(6) ?
    C5B C4B C6B N2B . . . . 147.9(4) ?
    C3B C4B C6B SB . . . . 152.0(3) ?
    C5B C4B C6B SB . . . . -30.7(6) ?
    C7B SB C6B N2B . . . . 1.0(3) ?
    C7B SB C6B C4B . . . . 179.7(4) ?
    N2B N3B C7B N4B . . . . -177.2(4) ?
    N2B N3B C7B SB . . . . 1.5(5) ?
    C6B SB C7B N3B . . . . -1.4(3) ?
    C6B SB C7B N4B . . . . 177.3(4) ?
loop_
    _geom_hbond_atom_site_label_D
    _geom_hbond_atom_site_label_H
    _geom_hbond_atom_site_label_A
    _geom_hbond_site_symmetry_A
    _geom_hbond_distance_DH
    _geom_hbond_distance_HA
    _geom_hbond_distance_DA
    _geom_hbond_angle_DHA
    _geom_hbond_publ_flag
    C3A H3B SA . 0.9300 2.8200 3.191(5) 105 no
    N4A H4A N1B 2_545 0.8600 2.0800 2.940(5) 177 yes
    N4A H4B N2A 2_555 0.8600 2.2100 3.053(5) 166 yes
    N4B H8A N1A 2_654 0.8600 2.1000 2.945(5) 168 yes
    N4B H8B N2B 2_644 0.8600 2.1300 2.988(5) 178 yes
