# Supplementary material for: 5-(4-Pyrid­yl)-1,3,4-thia­diazol-2-amine
Source: Acta Crystallogr Sect E Struct Rep Online. 2009 Apr 25;65(Pt 5):o1099. doi: 10.1107/S1600536809014470 (PMC2977777; doi:10.1107/S1600536809014470)
Supplement: Supplementary file 2 [file e-65-o1099-Isup2.hkl]

# 
# h,k,l, Fc-squared, Fo-squared, sigma(Fo-squared) and status flag 
# 
data_I
_shelx_title ' W in P2(1)/c' 
_shelx_refln_list_code          4 
_shelx_F_calc_maximum      401.48 
_exptl_crystal_F_000       736.00 
_reflns_d_resolution_high  0.8113 
 
loop_ 
 _symmetry_equiv_pos_as_xyz 
 'x, y, z' 
 '-x, y+1/2, -z+1/2' 
 '-x, -y, -z' 
 'x, -y-1/2, z-1/2' 
 
_cell_length_a    14.7940 
_cell_length_b    10.6860 
_cell_length_c    10.4770 
_cell_angle_alpha  90.000 
_cell_angle_beta  106.520 
_cell_angle_gamma  90.000 
 
_shelx_F_squared_multiplier     1.000 
 
loop_ 
 _refln_index_h 
 _refln_index_k 
 _refln_index_l 
 _refln_F_squared_calc 
 _refln_F_squared_meas 
 _refln_F_squared_sigma 
 _refln_observed_status 
   1   0   0        3.54        9.64      5.00 o 
   2   0   0     2758.45     2826.27     22.66 o 
   3   0   0       19.70       12.23      4.77 o 
   4   0   0     4763.53     4868.72     41.09 o 
   5   0   0        7.22        4.74     13.81 o 
   6   0   0     1544.99     1546.34     31.91 o 
   7   0   0       13.23        0.06     10.61 o 
   8   0   0     3073.19     3368.36     80.46 o 
   9   0   0      304.57      223.13     42.57 o 
  10   0   0       96.74      115.81     22.21 o 
  11   0   0        7.04       42.08     42.08 o 
  12   0   0     1620.38     1620.14     78.95 o 
  13   0   0        0.99       14.62     35.52 o 
  14   0   0      199.88      197.57     40.73 o 
  15   0   0      222.27      233.46     43.93 o 
  16   0   0        1.80        4.01     30.84 o 
  17   0   0      432.06      291.87     79.81 o 
   1   1   0       84.17       81.55      6.92 o 
   2   1   0     4949.24     4062.64    299.62 o 
   3   1   0     1333.95     1330.31     18.12 o 
   4   1   0     2115.59     2131.19     48.16 o 
   5   1   0     1025.28     1010.28     35.42 o 
   6   1   0      182.10      191.56     12.76 o 
   7   1   0      240.04      285.60     27.67 o 
   8   1   0       99.36      112.42     15.02 o 
   9   1   0      349.35      409.42     50.82 o 
  10   1   0       89.32      129.07     21.52 o 
  11   1   0       73.18       62.61     24.93 o 
  12   1   0      428.47      553.82     44.80 o 
  13   1   0        4.02       28.57     28.57 o 
  14   1   0      339.86      388.48     44.86 o 
  15   1   0        6.68        1.91     34.24 o 
  16   1   0      132.47      122.95     33.12 o 
  17   1   0       93.75      115.73     28.49 o 
   0   2   0       22.80        8.70      8.70 o 
   1   2   0    11181.16    11521.91    408.90 o 
   2   2   0        6.60        2.09      6.72 o 
   3   2   0     6699.77     5959.75    317.34 o 
   4   2   0      430.81      409.25     14.27 o 
   5   2   0     3312.22     3726.74    121.85 o 
   6   2   0      277.06      221.95     18.23 o 
   7   2   0     2043.10     2191.47     49.00 o 
   8   2   0        2.43        8.32     12.38 o 
   9   2   0        0.03        5.64     12.90 o 
  10   2   0      142.12      131.71     23.14 o 
  11   2   0      598.57      618.59     47.03 o 
  12   2   0      147.89      194.73     31.25 o 
  13   2   0      334.87      365.56     41.50 o 
  14   2   0        1.03       23.63     27.93 o 
  15   2   0      157.29      130.28     36.24 o 
  16   2   0       17.60        2.62     32.14 o 
  17   2   0       20.88       49.67     21.83 o 
   1   3   0      177.83      200.18      9.88 o 
   2   3   0      102.06      113.92     10.18 o 
   3   3   0     1346.10     1554.17     42.86 o 
   4   3   0      126.07      114.11     10.42 o 
   5   3   0      108.69      109.73     11.01 o 
   6   3   0      278.61      265.84     19.66 o 
   7   3   0      193.42      231.04     23.61 o 
   8   3   0      599.11      636.06     63.25 o 
   9   3   0       27.97       12.03     17.02 o 
  10   3   0       11.47        7.30     15.64 o 
  11   3   0       22.49       20.31     19.86 o 
  12   3   0        0.66       44.23     22.89 o 
  13   3   0        2.94       10.78     25.35 o 
  14   3   0        7.89       72.64     25.99 o 
  15   3   0      249.62      278.85     36.72 o 
  16   3   0       99.32       41.92     31.05 o 
  17   3   0        0.97       27.85     18.48 o 
   0   4   0      731.18      682.96     26.99 o 
   1   4   0      185.03      192.77     14.96 o 
   2   4   0      372.06      352.77     20.96 o 
   3   4   0        2.71        3.88      7.51 o 
   4   4   0      354.81      379.41     22.45 o 
   5   4   0       84.23       91.39     11.45 o 
   6   4   0     1437.66     1490.24     83.50 o 
   7   4   0       23.82       28.94      9.67 o 
   8   4   0      237.25      250.05     22.87 o 
   9   4   0        3.88       26.65     26.99 o 
  10   4   0       94.42      117.29     19.70 o 
  11   4   0       89.59       84.89     32.23 o 
  12   4   0       63.26       20.02     32.03 o 
  13   4   0       15.21       13.06     25.89 o 
  14   4   0      161.21      124.48     40.72 o 
  15   4   0       13.48       49.71     24.00 o 
  16   4   0       20.72       17.02     22.74 o 
   1   5   0        1.81       13.73      6.05 o 
   2   5   0      969.79      919.75     25.34 o 
   3   5   0      107.96      128.45     15.78 o 
   4   5   0      714.38      706.09     25.55 o 
   5   5   0        0.82        7.78      9.11 o 
   6   5   0      188.52      223.09     17.65 o 
   7   5   0       27.61       17.68     13.06 o 
   8   5   0      236.44      223.19     23.80 o 
   9   5   0      241.45      248.53     23.93 o 
  10   5   0      469.79      450.71     33.86 o 
  11   5   0       18.15       27.57     18.19 o 
  12   5   0       87.86      102.55     22.44 o 
  13   5   0        0.01       20.60     20.60 o 
  14   5   0       60.38       64.49     25.11 o 
  15   5   0      111.15       80.90     25.42 o 
  16   5   0       32.49       31.26     18.55 o 
   0   6   0      180.92      166.17     18.39 o 
   1   6   0       13.24        1.71      6.70 o 
   2   6   0      207.45      215.94     15.07 o 
   3   6   0     2124.57     2166.86     56.55 o 
   4   6   0        9.50       18.22     11.18 o 
   5   6   0      461.11      447.17     32.04 o 
   6   6   0        3.03       19.42      8.76 o 
   7   6   0      918.54      993.72     41.32 o 
   8   6   0       75.55      103.30     25.36 o 
   9   6   0       30.03       25.78     25.54 o 
  10   6   0       16.53       25.41     17.89 o 
  11   6   0        1.15        3.22     17.04 o 
  12   6   0       36.21       15.86     20.08 o 
  13   6   0       28.32        8.55     20.27 o 
  14   6   0       31.04       27.57     23.72 o 
  15   6   0       29.75       39.47     16.62 o 
   1   7   0      597.74      578.87     27.75 o 
   2   7   0       12.11       19.66     21.05 o 
   3   7   0     1756.47     1647.13     60.60 o 
   4   7   0      164.71      176.27     17.95 o 
   5   7   0        2.11        2.26     13.19 o 
   6   7   0       62.46       62.55     15.84 o 
   7   7   0      220.79      223.39     22.59 o 
   8   7   0      135.27      161.75     22.46 o 
   9   7   0      886.51      886.65     43.25 o 
  10   7   0        9.70        0.99     20.10 o 
  11   7   0      244.06      249.31     43.94 o 
  12   7   0       94.80      108.33     21.14 o 
  13   7   0       36.53       28.44     26.99 o 
  14   7   0       91.68       93.28     21.32 o 
   0   8   0     1168.15     1148.11     43.89 o 
   1   8   0      109.93      105.27     14.27 o 
   2   8   0      222.06      221.76     20.26 o 
   3   8   0        0.24        6.18     12.21 o 
   4   8   0      168.69      144.95     19.46 o 
   5   8   0      157.58      149.62     22.10 o 
   6   8   0     1601.21     1561.10     81.54 o 
   7   8   0      132.57      182.08     23.40 o 
   8   8   0     1170.74     1116.10     48.97 o 
   9   8   0      249.59      329.37     30.41 o 
  10   8   0       17.44       13.19     34.63 o 
  11   8   0       29.91       20.68     20.68 o 
  12   8   0        9.12        7.49     23.97 o 
  13   8   0        3.39       21.86     15.51 o 
   1   9   0        0.09        0.10     11.48 o 
   2   9   0      133.37      140.32     18.34 o 
   3   9   0        1.86        1.09     11.97 o 
   4   9   0     1887.37     1907.57     59.54 o 
   5   9   0      148.91      188.76     56.17 o 
   6   9   0        1.61        9.25     15.83 o 
   7   9   0       18.44       23.36     21.72 o 
   8   9   0       45.72       81.67     22.98 o 
   9   9   0       28.05       33.49     31.29 o 
  10   9   0       56.53       30.29     21.08 o 
  11   9   0       58.56       64.99     19.99 o 
  12   9   0        1.65        1.94     46.64 o 
   0  10   0        0.00        5.03     17.59 o 
   1  10   0      417.23      451.83     29.83 o 
   2  10   0        3.06       24.71     27.04 o 
   3  10   0      267.08      209.52     43.55 o 
   4  10   0       12.00        4.84     17.79 o 
   5  10   0      173.54      140.67     23.07 o 
   6  10   0        0.53        6.66     18.76 o 
   7  10   0      429.97      465.29     35.73 o 
   8  10   0       38.59       33.31     18.58 o 
   9  10   0       21.77       29.17     19.14 o 
  10  10   0        8.25       14.26     18.79 o 
  11  10   0       20.00        2.13     18.68 o 
   1  11   0        3.99        7.77     14.01 o 
   2  11   0       13.16       23.88     22.37 o 
   3  11   0       42.64       38.45     17.59 o 
   4  11   0       40.68       37.71     18.54 o 
   5  11   0        4.75        5.91     15.85 o 
   6  11   0        9.00       25.36     14.80 o 
   7  11   0        0.00        5.73     16.72 o 
   8  11   0        9.31       31.31     22.21 o 
   9  11   0        1.60       17.11     14.57 o 
   0  12   0      135.13      130.63     26.54 o 
   1  12   0       60.98       74.26     22.66 o 
   2  12   0       35.50       34.12     19.13 o 
   3  12   0        5.97       13.18     13.39 o 
   4  12   0        2.33        8.43     18.63 o 
   5  12   0       26.23       43.45     20.16 o 
   6  12   0       15.49       26.28     15.19 o 
   7  12   0       27.26       47.65     20.99 o 
   1  13   0        0.55        2.00     16.34 o 
   2  13   0       36.78       32.56     24.38 o 
 -17   1   1        2.31        2.46     17.69 o 
 -16   1   1       40.31        0.00     24.10 o 
 -15   1   1      140.04       60.15     34.60 o 
 -14   1   1       72.67       11.39     35.06 o 
 -13   1   1     1176.95     1226.03     80.12 o 
 -12   1   1       34.17       51.54     27.05 o 
 -11   1   1      192.55      234.56     29.82 o 
 -10   1   1      437.03      466.97     41.26 o 
  -9   1   1      674.07      759.67     44.26 o 
  -8   1   1     1333.39     1341.73     52.19 o 
  -7   1   1      383.45      319.03     26.10 o 
  -6   1   1     1213.06     1084.07     37.05 o 
  -5   1   1      442.22      408.98     21.19 o 
  -4   1   1        1.48        4.49      7.85 o 
  -3   1   1     2052.64     2067.87     28.00 o 
  -2   1   1     1491.69     1545.12     21.87 o 
  -1   1   1     4164.14     4327.94     38.15 o 
   0   1   1       48.12       51.59      8.68 o 
   1   1   1      661.21      653.90     20.29 o 
   2   1   1       14.45        7.41      9.73 o 
   3   1   1     4661.35     4738.22     61.35 o 
   4   1   1       25.71       11.77     13.66 o 
   5   1   1      878.80      874.59     32.09 o 
   6   1   1       69.67       55.82     17.70 o 
   7   1   1     1682.71     1536.49     58.45 o 
   8   1   1     1302.72     1311.91     62.35 o 
   9   1   1      226.27      260.03     37.23 o 
  10   1   1      562.32      676.06     57.85 o 
  11   1   1      258.53      275.97     46.43 o 
  12   1   1      262.82      271.13     62.73 o 
  13   1   1       12.83       32.82     35.55 o 
  14   1   1      147.79      106.44     57.88 o 
  15   1   1      501.62      441.76     81.72 o 
  16   1   1        8.51       84.29     32.34 o 
 -17   2   1       12.98       13.35     18.70 o 
 -16   2   1       22.36       29.28     23.43 o 
 -15   2   1       35.51        0.00     33.15 o 
 -14   2   1       15.56       11.10     31.95 o 
 -13   2   1      539.74      547.48     58.38 o 
 -12   2   1       16.99       29.57     20.50 o 
 -11   2   1        0.12       34.51     17.26 o 
 -10   2   1      384.55      377.95     36.90 o 
  -9   2   1     1597.92     1807.89     65.95 o 
  -8   2   1       73.38       49.20     14.45 o 
  -7   2   1      306.79      305.17     22.48 o 
  -6   2   1       52.94       27.06     12.46 o 
  -5   2   1    11001.42    11828.70    112.18 o 
  -4   2   1       25.47       10.78      9.28 o 
  -3   2   1     2935.63     3042.87     53.49 o 
  -2   2   1       21.77       31.52      9.37 o 
  -1   2   1     6510.38     6695.65     73.55 o 
   0   2   1       89.47       79.70     10.45 o 
   2   2   1       48.61       39.60     10.30 o 
   3   2   1      999.58     1057.34     35.02 o 
   4   2   1      747.25      628.21     30.85 o 
   5   2   1      659.70      638.40     32.72 o 
   6   2   1       66.75       60.53     18.09 o 
   7   2   1     3496.42     3441.42     87.88 o 
   8   2   1       61.24       64.81     24.70 o 
   9   2   1      300.75      340.17     43.89 o 
  10   2   1       82.47       85.31     34.47 o 
  11   2   1      150.25       83.14     42.50 o 
  12   2   1      313.26      261.72     53.49 o 
  13   2   1        6.46       43.52     43.52 o 
  14   2   1        5.42       11.15     42.11 o 
  15   2   1      104.76       84.32     50.70 o 
  16   2   1        0.01       39.71     39.71 o 
 -17   3   1       70.24       34.90     18.79 o 
 -16   3   1       12.26       14.86     23.31 o 
 -15   3   1      442.65      354.77     42.49 o 
 -14   3   1       28.38        9.95     26.02 o 
 -11   3   1      162.38      195.27     26.57 o 
 -10   3   1      303.10      269.04     31.28 o 
  -9   3   1      408.65      417.23     30.59 o 
  -8   3   1        2.05       13.54     13.54 o 
  -7   3   1     1968.91     2071.75     59.26 o 
  -6   3   1      960.87      955.49     35.18 o 
  -5   3   1      744.58      692.36     30.31 o 
  -4   3   1      200.41      186.02     13.51 o 
  -3   3   1        5.38        8.05      8.05 o 
  -2   3   1      137.36      125.49     13.73 o 
  -1   3   1       14.51       13.58      8.08 o 
   0   3   1     1301.38     1191.13     30.45 o 
   1   3   1      378.17      377.50     19.61 o 
   2   3   1      620.37      664.33     27.20 o 
   3   3   1     1368.22     1312.93     38.67 o 
   4   3   1       30.75       22.72     12.76 o 
   5   3   1       62.63       68.07     15.13 o 
   6   3   1        0.04       23.53     11.99 o 
   7   3   1      521.79      556.57     40.46 o 
   8   3   1      568.55      576.03     42.40 o 
   9   3   1      952.23     1129.49     64.89 o 
  10   3   1       23.44       17.74     25.50 o 
  11   3   1      315.12      440.25     50.65 o 
  12   3   1       19.09       94.95     32.24 o 
  13   3   1       48.94       29.64     41.85 o 
  14   3   1      303.95      283.38     55.57 o 
  15   3   1       39.11       15.18     34.40 o 
  16   3   1       23.95       18.97     37.94 o 
 -17   4   1       35.96        8.65     13.73 o 
 -16   4   1        1.70        2.68     18.74 o 
 -15   4   1      137.50      115.74     25.69 o 
 -14   4   1      295.43      289.58     35.78 o 
 -13   4   1      119.74      102.21     25.90 o 
 -12   4   1      309.73      291.16     34.52 o 
 -11   4   1        0.50       24.99     14.69 o 
 -10   4   1        1.49       27.87     12.63 o 
  -9   4   1      106.59      103.25     23.19 o 
  -8   4   1     4172.72     4429.54     98.18 o 
  -7   4   1      124.90       80.19     20.43 o 
  -6   4   1     5691.16     5965.47    102.19 o 
  -5   4   1       93.39      107.07     15.95 o 
  -4   4   1     1808.37     1709.91     49.60 o 
  -3   4   1       18.65       11.75      9.17 o 
  -2   4   1     2777.45     2912.56     60.10 o 
  -1   4   1       19.84       23.99      8.79 o 
   0   4   1     6517.56     6186.74     77.27 o 
   1   4   1       49.07       56.56     10.65 o 
   2   4   1    14276.50    13894.54    125.40 o 
   3   4   1      167.49      162.08     17.37 o 
   4   4   1      422.10      451.94     26.70 o 
   5   4   1      124.38      127.28     18.59 o 
   6   4   1      984.09      845.84     44.20 o 
   7   4   1      106.61      130.29     22.77 o 
   8   4   1     1026.57     1020.92     59.75 o 
   9   4   1      234.97      287.84     39.97 o 
  10   4   1     1041.06     1082.25     71.45 o 
  11   4   1      378.23      408.91     49.98 o 
  12   4   1        4.53       43.61     29.61 o 
  13   4   1        0.66       41.99     24.14 o 
  14   4   1       58.88       66.61     42.43 o 
  15   4   1       48.31       37.13     36.25 o 
  16   4   1       61.36       50.37     27.41 o 
 -16   5   1       59.01       33.28     18.44 o 
 -15   5   1       90.69       39.74     20.72 o 
 -14   5   1       49.34       10.67     20.24 o 
 -13   5   1        9.48       16.25     21.87 o 
 -12   5   1       85.99       62.01     23.73 o 
 -11   5   1       19.26       13.35     19.12 o 
 -10   5   1      135.89      182.86     27.26 o 
  -9   5   1      490.06      445.47     40.36 o 
  -7   5   1       34.50       33.38     20.92 o 
  -6   5   1      465.75      494.78     35.06 o 
  -5   5   1       52.94       57.90     13.60 o 
  -4   5   1      497.08      462.52     29.93 o 
  -3   5   1      660.28      573.49     30.35 o 
  -2   5   1     1516.49     1354.97     43.15 o 
  -1   5   1      569.00      506.52     26.01 o 
   0   5   1       30.45       53.36     10.86 o 
   1   5   1       60.02       42.90     13.75 o 
   2   5   1        0.57        2.73      9.53 o 
   3   5   1      228.71      173.79     21.05 o 
   4   5   1      292.93      253.83     23.73 o 
   5   5   1      638.97      617.68     37.11 o 
   6   5   1      646.63      624.16     40.63 o 
   7   5   1       86.39      106.96     21.93 o 
   8   5   1       13.44       11.29     19.28 o 
   9   5   1        1.11        6.36     24.45 o 
  10   5   1        0.49       47.16     22.07 o 
  11   5   1      384.89      293.64     52.56 o 
  12   5   1        2.20       12.94     28.37 o 
  13   5   1       16.51       35.71     35.71 o 
  14   5   1       72.67       61.87     31.16 o 
  15   5   1        0.47        0.00     34.25 o 
 -15   6   1        0.06       20.48     13.09 o 
 -14   6   1       38.99       27.98     17.30 o 
 -13   6   1      140.12      119.84     25.97 o 
 -12   6   1        9.50       22.62     17.63 o 
 -11   6   1      254.27      241.83     36.54 o 
 -10   6   1      112.22       97.11     26.62 o 
  -9   6   1        2.07       36.06     15.16 o 
  -8   6   1        2.70        5.44     18.41 o 
  -7   6   1     1302.50     1416.03     63.91 o 
  -6   6   1       34.27       15.52     21.64 o 
  -5   6   1      904.42      956.85     47.10 o 
  -4   6   1      205.46      219.02     21.27 o 
  -3   6   1     1044.21     1049.57     43.45 o 
  -2   6   1       22.92       20.81     12.09 o 
  -1   6   1     5115.56     5032.83     89.11 o 
   0   6   1       14.83       17.92     11.20 o 
   1   6   1     2515.01     2392.41     64.08 o 
   2   6   1        1.34        1.38     13.78 o 
   3   6   1     2001.04     2022.84     63.48 o 
   4   6   1      360.56      353.93     31.90 o 
   5   6   1      622.22      678.94     44.11 o 
   6   6   1      520.27      540.82     41.05 o 
   7   6   1      769.26      770.76     53.34 o 
   8   6   1       50.27       86.57     26.85 o 
   9   6   1     1089.57     1203.25     74.28 o 
  10   6   1        4.26       52.53     26.50 o 
  11   6   1        0.02       20.07     25.81 o 
  12   6   1       51.37       37.92     28.20 o 
  13   6   1       95.80       59.83     36.85 o 
  14   6   1        8.29       16.80     24.23 o 
  15   6   1        3.03        4.01     23.40 o 
 -14   7   1       27.99       27.20     16.98 o 
 -13   7   1       35.79       13.73     22.43 o 
 -12   7   1      194.53      220.90     28.63 o 
 -11   7   1       33.17       21.87     22.98 o 
 -10   7   1        6.64       28.07     28.07 o 
  -9   7   1        4.33       24.50     24.50 o 
  -8   7   1        9.53        8.90     27.54 o 
  -7   7   1       13.15       14.34     21.89 o 
  -6   7   1        4.62       35.21     19.66 o 
  -5   7   1       11.84       16.07     17.64 o 
  -4   7   1       16.62       12.28     13.40 o 
  -3   7   1      620.63      604.11     36.72 o 
  -2   7   1       36.80       31.69     14.17 o 
  -1   7   1        0.03        4.90     13.39 o 
   0   7   1      151.17      130.77     19.62 o 
   1   7   1       63.49       44.65     15.79 o 
   2   7   1       96.04      128.60     19.18 o 
   3   7   1        0.53       12.22     17.39 o 
   4   7   1      647.02      610.62     45.35 o 
   5   7   1      811.70      702.40     51.66 o 
   6   7   1       20.05       11.08     22.56 o 
   7   7   1        1.06       18.16     22.59 o 
   8   7   1       12.95       13.24     19.63 o 
   9   7   1        0.21       32.91     28.74 o 
  10   7   1       10.08       11.56     27.76 o 
  11   7   1       10.54       32.94     27.08 o 
  12   7   1        0.76       45.85     22.71 o 
  13   7   1        5.29        8.26     25.57 o 
  14   7   1       46.09       31.16     25.96 o 
 -14   8   1       36.13        4.78     15.99 o 
 -13   8   1       64.65       63.14     22.25 o 
 -12   8   1        0.03        6.15     22.13 o 
 -11   8   1       49.56       39.18     26.59 o 
 -10   8   1      120.07       86.91     29.86 o 
  -9   8   1       21.66       59.82     21.42 o 
  -8   8   1      412.45      463.49     47.55 o 
  -7   8   1       46.44      102.55     32.54 o 
  -6   8   1      815.99      828.95     55.45 o 
  -5   8   1      329.85      349.12     39.43 o 
  -4   8   1      534.09      580.50     42.86 o 
  -2   8   1      699.35      644.25     42.22 o 
  -1   8   1       36.06        8.01     19.33 o 
   0   8   1      144.34      147.02     23.21 o 
   1   8   1      182.06      197.73     25.48 o 
   2   8   1      642.85      588.80     45.46 o 
   3   8   1        1.25        0.00     20.66 o 
   4   8   1      928.61      922.91     57.64 o 
   6   8   1      512.38      549.48     51.35 o 
   7   8   1      221.41      293.57     42.70 o 
   8   8   1      401.73      283.77     46.99 o 
   9   8   1        5.31       46.61     26.90 o 
  10   8   1       38.48        3.97     29.50 o 
  11   8   1       45.53       91.17     29.96 o 
  12   8   1        8.41       32.61     32.61 o 
  13   8   1       24.66       35.62     26.45 o 
 -13   9   1        1.29        7.72     17.47 o 
 -12   9   1       13.01        0.00     20.69 o 
 -11   9   1        0.98       32.23     20.42 o 
 -10   9   1       37.00       44.17     23.68 o 
  -9   9   1        3.55       20.34     18.83 o 
  -8   9   1       14.79       33.43     19.43 o 
  -7   9   1       28.51       51.20     27.75 o 
  -6   9   1        6.25       18.10     19.65 o 
  -5   9   1       38.21       53.60     19.86 o 
  -4   9   1      621.74      700.70     50.39 o 
  -3   9   1      286.64      369.11     37.19 o 
  -2   9   1       42.18       26.35     23.26 o 
  -1   9   1       21.11       25.74     14.90 o 
   0   9   1       65.62      109.71     23.11 o 
   1   9   1       28.47       31.48     21.36 o 
   2   9   1      171.45      157.99     29.60 o 
   3   9   1       14.73        0.00     20.92 o 
   4   9   1        2.44        3.26     20.71 o 
   5   9   1      141.78      136.45     34.63 o 
   6   9   1      297.47      298.81     49.94 o 
   7   9   1       88.82       96.14     31.61 o 
   8   9   1        4.75       27.34     21.70 o 
   9   9   1       58.87       40.64     34.22 o 
  10   9   1       18.00        8.26     26.42 o 
  12   9   1        3.41       44.19     30.77 o 
 -11  10   1      198.25      204.11     30.81 o 
 -10  10   1        0.07        9.92     26.04 o 
  -9  10   1       19.36       67.13     20.80 o 
  -8  10   1        4.96       26.73     26.38 o 
  -7  10   1      173.52      105.15     30.51 o 
  -6  10   1       71.00      110.65     27.66 o 
  -5  10   1      191.15      184.29     34.80 o 
  -4  10   1        6.31        8.72     21.63 o 
  -3  10   1      228.78      247.12     33.25 o 
  -2  10   1       16.06        8.13     20.34 o 
  -1  10   1        0.75       15.95     20.71 o 
   0  10   1      116.72       96.72     31.78 o 
   1  10   1       55.14       83.29     26.73 o 
   2  10   1       60.42       80.01     31.69 o 
   3  10   1       33.05       79.89     27.04 o 
   4  10   1       53.21       41.87     29.56 o 
   5  10   1       40.19       72.88     27.49 o 
   6  10   1        0.79       11.34     21.84 o 
   7  10   1      104.90       79.74     28.12 o 
   8  10   1        2.24        4.13     24.40 o 
   9  10   1       72.20       16.83     30.03 o 
  10  10   1        0.98       12.51     16.30 o 
  -9  11   1      256.02      269.40     36.48 o 
  -7  11   1      107.30      103.55     32.07 o 
  -6  11   1       77.95       57.41     23.36 o 
  -5  11   1      103.43       75.17     28.76 o 
  -4  11   1        1.55        2.95     23.54 o 
  -3  11   1        0.20       30.05     18.95 o 
  -2  11   1       34.81       23.61     20.99 o 
  -1  11   1      303.68      319.81     35.61 o 
   0  11   1        7.40       15.56     21.43 o 
   1  11   1        3.65        7.08     29.86 o 
   2  11   1        4.72        3.62     21.68 o 
   3  11   1      253.85      332.10     45.82 o 
   4  11   1       21.53       15.50     27.33 o 
   5  11   1        7.10       35.94     28.58 o 
   6  11   1       44.43       78.27     30.43 o 
   7  11   1        0.94       12.76     26.29 o 
   8  11   1       95.41      101.79     35.86 o 
   9  11   1       43.42       67.31     33.66 o 
  -7  12   1       28.23       30.46     24.52 o 
  -6  12   1      117.14      157.79     30.71 o 
  -5  12   1       41.29       58.93     25.54 o 
  -4  12   1       27.64       62.25     23.12 o 
  -3  12   1        0.99       40.43     19.01 o 
  -2  12   1        0.04        0.00     20.32 o 
  -1  12   1       20.44        6.34     25.64 o 
   0  12   1      303.44      306.43     43.87 o 
   1  12   1      101.64      130.32     32.97 o 
   2  12   1      259.04      363.71     50.02 o 
   3  12   1       15.30       25.09     33.85 o 
   4  12   1       20.00        0.00     32.87 o 
   5  12   1        0.82       12.90     30.49 o 
   6  12   1        3.88        4.20     30.18 o 
  -2  13   1      158.56      139.62     32.26 o 
  -1  13   1        3.71        6.68     20.89 o 
   0  13   1       72.90       35.11     26.49 o 
   1  13   1        3.93       16.99     28.44 o 
   2  13   1      101.02      175.59     38.09 o 
 -18   0   2        0.11        4.22      4.96 o 
 -17   0   2       17.70       24.76      8.61 o 
 -16   0   2       15.97       13.26     16.23 o 
 -15   0   2      453.79      417.92     35.98 o 
 -14   0   2      775.89      675.38     51.00 o 
 -13   0   2      275.75      211.33     35.81 o 
 -12   0   2      392.88      341.49     40.93 o 
 -11   0   2       20.26       12.04     24.91 o 
 -10   0   2     3920.14     4069.49     99.44 o 
  -9   0   2        2.87       15.60     15.60 o 
  -8   0   2      633.01      625.27     32.61 o 
  -7   0   2       14.27       17.44      9.21 o 
  -6   0   2    12606.62    12268.61    109.85 o 
  -5   0   2        1.82        6.81      7.11 o 
  -4   0   2     5276.46     5342.25     52.92 o 
  -3   0   2        3.11        4.87      5.79 o 
  -2   0   2    12886.95    12865.75     79.91 o 
  -1   0   2       29.16       11.88      7.43 o 
   0   0   2      756.07      767.10     25.94 o 
   1   0   2       43.62       38.42     11.63 o 
   2   0   2   161187.78   158682.08   1445.74 o 
   3   0   2     1447.25     1594.87     23.64 o 
   4   0   2    15646.54    15692.35    146.12 o 
   5   0   2       99.71       83.75     16.37 o 
   6   0   2       14.51       22.28     13.37 o 
   7   0   2      110.08       87.09     19.25 o 
   8   0   2      361.88      357.84     37.52 o 
   9   0   2        3.63        9.89     20.34 o 
  10   0   2      405.20      373.98     55.06 o 
  11   0   2      374.31      334.56     54.06 o 
  12   0   2      126.69      157.40     43.56 o 
  13   0   2        5.82        6.35     36.68 o 
  14   0   2      435.53      359.33     69.83 o 
  15   0   2        4.06       31.45     46.24 o 
  16   0   2       93.10       28.67     54.74 o 
 -18   1   2        6.88        1.60      9.32 o 
 -17   1   2       58.97       56.00     19.09 o 
 -16   1   2       90.32       53.95     25.21 o 
 -15   1   2      246.41      265.57     42.43 o 
 -14   1   2      684.67      612.02     55.68 o 
 -13   1   2      415.34      407.64     46.61 o 
 -12   1   2      348.56      351.89     42.87 o 
 -11   1   2        4.26       25.21     25.21 o 
 -10   1   2      492.70      531.78     40.43 o 
  -9   1   2       21.47       17.79     13.56 o 
  -8   1   2      636.85      647.39     36.42 o 
  -7   1   2      640.31      603.10     31.20 o 
  -6   1   2       16.37       24.45      9.57 o 
  -5   1   2      447.95      407.14     21.63 o 
  -4   1   2       55.78       53.19     10.78 o 
  -3   1   2       18.79       19.92      7.42 o 
  -2   1   2     3940.20     3961.66     38.35 o 
  -1   1   2      724.16      628.03     23.98 o 
   0   1   2     2761.26     2825.35     44.60 o 
   1   1   2       82.68       80.19      8.14 o 
   2   1   2     4989.46     4967.23      9.86 o 
   3   1   2     5947.20     5535.32     82.87 o 
   4   1   2      123.39      102.05     16.54 o 
   5   1   2      804.25      796.05     15.68 o 
   6   1   2     1367.05     1369.69     15.89 o 
   7   1   2     1122.20     1206.63     21.76 o 
   9   1   2       23.26       17.00     29.15 o 
  10   1   2       82.94       61.38     35.54 o 
  11   1   2       57.16       72.07     46.23 o 
  12   1   2       20.03       16.12     36.43 o 
  13   1   2       89.02      131.64     56.01 o 
  14   1   2       64.66       63.15     45.67 o 
  15   1   2       19.43       53.76     53.76 o 
  16   1   2       58.69       80.72     42.94 o 
 -17   2   2        2.20       10.08     17.80 o 
 -16   2   2       43.54       73.43     23.65 o 
 -15   2   2       14.24        6.76     22.54 o 
 -14   2   2       23.07       37.97     30.37 o 
 -13   2   2      428.79      421.11     48.33 o 
 -12   2   2       46.48       76.74     24.07 o 
 -11   2   2     1592.35     1791.58     75.25 o 
 -10   2   2      113.04      114.63     24.29 o 
  -9   2   2      181.21      214.66     25.73 o 
  -8   2   2       87.65       93.71     15.87 o 
  -7   2   2      102.17       87.26     18.27 o 
  -6   2   2       14.59       39.52     11.79 o 
  -5   2   2     4503.17     4565.24     71.39 o 
  -4   2   2       44.73       35.63      8.99 o 
  -3   2   2      607.57      608.27     24.32 o 
  -2   2   2       13.17        4.16      9.16 o 
  -1   2   2      131.22      149.11     14.15 o 
   0   2   2      605.55      595.69     20.24 o 
   1   2   2    51769.72    46368.56    742.97 o 
   2   2   2        0.03       11.91     11.91 o 
   3   2   2      220.75      236.09     22.86 o 
   4   2   2       91.95       71.66     14.95 o 
   5   2   2     2363.92     2519.21     68.79 o 
   6   2   2      658.15      637.93     43.45 o 
   7   2   2      810.07      823.28     59.53 o 
   8   2   2      159.18      197.99     31.95 o 
   9   2   2      538.13      573.76     52.81 o 
  10   2   2       13.58       20.73     29.51 o 
  11   2   2        0.06        4.54     37.69 o 
  12   2   2       18.76       10.56     43.56 o 
  13   2   2      265.89      294.71     59.99 o 
  14   2   2       86.67       29.77     55.82 o 
  15   2   2      144.81      133.93     36.99 o 
  16   2   2        2.68       32.12     36.84 o 
 -17   3   2       32.75        9.84     12.97 o 
 -16   3   2       29.30       11.57     24.00 o 
 -15   3   2       81.00       12.64     28.36 o 
 -14   3   2      335.26      268.70     42.33 o 
 -13   3   2       38.18       18.28     27.01 o 
 -12   3   2        4.01        5.64     26.15 o 
 -11   3   2       62.85       65.83     21.01 o 
 -10   3   2        1.76        4.61     16.12 o 
  -9   3   2       90.30       70.84     16.97 o 
  -8   3   2       38.95       28.06     13.49 o 
  -7   3   2      159.94      164.35     18.99 o 
  -6   3   2      341.32      319.78     23.23 o 
  -5   3   2      989.31      918.45     34.18 o 
  -4   3   2      201.50      164.60     15.61 o 
  -3   3   2      491.13      441.51     23.09 o 
  -2   3   2       39.45       38.74     10.81 o 
  -1   3   2      635.80      730.56     26.58 o 
   0   3   2      837.72      750.89     26.50 o 
   1   3   2      847.49      884.19     29.72 o 
   2   3   2      132.33      127.01     14.54 o 
   3   3   2      162.00      148.05     17.08 o 
   4   3   2       72.76       71.99     13.17 o 
   5   3   2      865.74      820.31     42.87 o 
   6   3   2        6.30       27.97     14.95 o 
   7   3   2       14.69       12.92     19.64 o 
   8   3   2        6.19       20.29     20.29 o 
   9   3   2       20.71       10.36     25.33 o 
  10   3   2      312.09      348.06     43.58 o 
  11   3   2       31.53        9.14     40.83 o 
  12   3   2       12.27       44.48     44.48 o 
  13   3   2      183.86      148.71     57.47 o 
  14   3   2       18.80       16.11     41.09 o 
  15   3   2       27.06        0.00     44.57 o 
 -17   4   2        0.09        2.14     14.05 o 
 -16   4   2        0.10       10.50     19.50 o 
 -15   4   2        1.15        8.54     20.32 o 
 -14   4   2       67.35       43.12     26.79 o 
 -13   4   2       48.48       36.45     23.95 o 
 -12   4   2      110.24       71.58     21.11 o 
 -11   4   2       35.26        5.06     20.24 o 
 -10   4   2      190.85      208.70     28.12 o 
  -9   4   2       55.57       78.28     15.72 o 
  -8   4   2      722.07      786.54     44.28 o 
  -7   4   2       49.57       24.31     15.86 o 
  -6   4   2       41.22       38.35     12.66 o 
  -5   4   2      172.09      139.66     16.93 o 
  -4   4   2     3291.15     3505.45     69.27 o 
  -3   4   2       58.78       53.50     11.97 o 
  -2   4   2     1674.43     1854.99     47.11 o 
  -1   4   2      200.37      165.95     15.08 o 
   0   4   2        0.57       10.01      8.41 o 
   1   4   2      292.97      273.67     18.77 o 
   2   4   2       75.72       81.19     13.48 o 
   3   4   2      169.17      129.32     21.06 o 
   4   4   2      348.31      366.71     27.13 o 
   5   4   2       23.52       63.51     19.01 o 
   6   4   2        4.88        2.34     17.71 o 
   7   4   2        5.55       16.49     18.48 o 
   8   4   2      108.13       78.84     31.75 o 
   9   4   2        0.23       43.12     21.55 o 
  10   4   2      130.41       97.67     37.48 o 
  11   4   2       43.98        4.58     38.34 o 
  12   4   2       43.48       67.56     36.03 o 
  13   4   2       66.27       30.13     40.88 o 
  14   4   2        0.39       38.61     38.61 o 
  15   4   2        1.93       28.58     35.07 o 
 -16   5   2       10.65        6.94     16.40 o 
 -15   5   2       19.07        2.51     18.89 o 
 -14   5   2      170.24      113.71     28.28 o 
 -13   5   2       65.21       90.52     19.35 o 
 -12   5   2       13.26       10.29     18.94 o 
 -11   5   2       25.25       19.08     19.08 o 
 -10   5   2        0.79       14.29     15.36 o 
  -9   5   2      164.58      164.60     26.94 o 
  -8   5   2      779.91      770.63     44.88 o 
  -7   5   2      544.07      516.74     37.23 o 
  -6   5   2       91.25       73.67     15.02 o 
  -5   5   2      189.45      188.16     19.17 o 
  -4   5   2       26.89       38.68     14.19 o 
  -3   5   2      135.40      107.21     15.22 o 
  -2   5   2     1302.14     1204.11     41.64 o 
  -1   5   2      632.55      545.65     28.66 o 
   0   5   2     1679.81     1566.50     45.94 o 
   1   5   2        0.05        9.18      9.18 o 
   2   5   2        0.02        2.76      8.62 o 
   3   5   2      103.13       92.80     17.68 o 
   4   5   2      656.37      608.81     38.45 o 
   5   5   2       60.07       38.90     18.80 o 
   6   5   2       13.01        5.06     22.52 o 
   7   5   2        6.01       34.78     18.62 o 
   8   5   2      184.96      232.70     34.06 o 
   9   5   2      307.76      311.22     45.98 o 
  10   5   2      152.63      149.51     39.15 o 
  11   5   2       32.97       22.71     32.43 o 
  12   5   2      109.79       70.67     43.97 o 
  13   5   2        6.12       28.48     37.32 o 
  14   5   2       32.63       18.59     36.72 o 
  15   5   2        5.02       26.11     33.29 o 
 -16   6   2        1.44        4.04     13.33 o 
 -15   6   2        0.39       13.69     13.69 o 
 -14   6   2        0.30        5.11     17.63 o 
 -13   6   2       72.11       86.85     19.98 o 
 -12   6   2       21.42       21.37     16.59 o 
 -11   6   2        4.44       18.90     21.99 o 
 -10   6   2        6.43       10.52     22.12 o 
  -9   6   2      124.49      103.33     26.67 o 
  -8   6   2       51.39       81.12     20.67 o 
  -7   6   2      309.74      320.48     29.52 o 
  -6   6   2      157.51      168.88     25.75 o 
  -5   6   2      336.02      303.23     26.25 o 
  -4   6   2       69.54       62.73     16.13 o 
  -2   6   2      132.07      108.73     16.77 o 
  -1   6   2     1231.93     1318.59     47.83 o 
   0   6   2       17.69       20.85     11.74 o 
   1   6   2       33.13       24.84     16.44 o 
   2   6   2       96.08      111.65     21.13 o 
   3   6   2      162.71      137.32     19.08 o 
   4   6   2       72.68       89.69     20.42 o 
   5   6   2      593.62      579.17     42.48 o 
   6   6   2        4.92       25.19     18.77 o 
   7   6   2      262.31      272.30     44.10 o 
   8   6   2       21.68       29.34     29.34 o 
   9   6   2      644.58      579.30     59.17 o 
  10   6   2       24.67       25.56     39.13 o 
  11   6   2       15.69       13.82     30.18 o 
  12   6   2        0.11       23.39     34.60 o 
  13   6   2       12.04       27.80     25.11 o 
  14   6   2       17.43       43.87     20.55 o 
 -15   7   2       38.40       10.89     18.41 o 
 -14   7   2       84.82       32.47     19.34 o 
 -13   7   2      136.40       89.85     23.54 o 
 -12   7   2      104.08       95.34     27.07 o 
 -11   7   2      120.48      136.73     28.84 o 
 -10   7   2      112.09       71.41     29.15 o 
  -9   7   2      370.21      431.40     41.58 o 
  -8   7   2        5.09        5.46     20.29 o 
  -7   7   2      937.70      916.09     57.08 o 
  -6   7   2        0.11        2.31     14.64 o 
  -5   7   2      301.80      313.30     31.89 o 
  -4   7   2       34.71       22.50     17.06 o 
  -3   7   2      341.79      307.15     28.08 o 
  -2   7   2      176.68      166.21     20.48 o 
  -1   7   2      729.38      633.20     38.97 o 
   0   7   2      152.64       96.20     20.40 o 
   1   7   2      226.82      221.77     23.78 o 
   2   7   2      165.88      174.90     22.64 o 
   3   7   2      292.62      307.69     32.73 o 
   4   7   2      341.92      319.44     37.17 o 
   5   7   2     2406.61     2482.30     91.92 o 
   6   7   2      137.39       90.28     31.16 o 
   7   7   2       25.29       20.63     29.26 o 
   8   7   2       10.21       11.40     27.24 o 
   9   7   2       72.20      153.69     34.16 o 
  10   7   2       48.60       66.25     43.84 o 
  11   7   2      357.74      347.41     51.96 o 
  12   7   2        3.70       18.46     26.58 o 
  13   7   2       46.19       57.70     29.25 o 
 -13   8   2       13.18       18.87     16.38 o 
 -12   8   2      240.09      191.60     35.36 o 
 -11   8   2        1.95        6.20     20.55 o 
 -10   8   2       81.25      101.96     30.55 o 
  -9   8   2        0.35        6.39     22.90 o 
  -8   8   2       52.86       52.56     28.98 o 
  -7   8   2      152.89      200.31     31.51 o 
  -6   8   2     2628.48     2914.55    101.20 o 
  -5   8   2       91.94      101.61     30.49 o 
  -4   8   2     2636.18     2565.14     88.57 o 
  -3   8   2      169.73      130.01     27.07 o 
  -2   8   2      447.24      450.20     38.04 o 
  -1   8   2        3.46       13.18     18.03 o 
   0   8   2      176.98      123.45     24.34 o 
   1   8   2       25.11       16.55     15.82 o 
   2   8   2      908.64      738.16     53.38 o 
   3   8   2      200.92      261.76     33.87 o 
   4   8   2       75.04       29.67     28.00 o 
   5   8   2        2.09       22.80     25.00 o 
   6   8   2        5.16       30.66     30.66 o 
   7   8   2       71.93       86.06     37.82 o 
   8   8   2      792.81      756.74     75.14 o 
   9   8   2      151.69      152.64     42.38 o 
  10   8   2      222.93      247.86     45.62 o 
  11   8   2      169.22      175.12     46.46 o 
  12   8   2        0.57        9.44     33.65 o 
 -13   9   2        4.19       16.19     16.19 o 
 -12   9   2       60.19       75.23     20.45 o 
 -11   9   2      212.35      228.76     31.91 o 
 -10   9   2       65.53       78.53     27.95 o 
  -9   9   2      100.87       96.46     26.70 o 
  -8   9   2      148.28      187.28     30.71 o 
  -7   9   2       12.08        9.40     24.07 o 
  -6   9   2       63.36       64.24     29.68 o 
  -5   9   2        8.10        9.46     20.04 o 
  -4   9   2       13.07        8.39     20.05 o 
  -3   9   2       45.16       82.81     27.24 o 
  -2   9   2     1456.26     1348.27     68.50 o 
  -1   9   2      100.69      101.92     26.02 o 
   0   9   2      205.66      226.18     36.07 o 
   1   9   2       40.47       42.87     22.79 o 
   2   9   2       94.92       81.12     29.83 o 
   3   9   2        0.62       25.49     19.74 o 
   4   9   2       65.78       65.20     28.13 o 
   5   9   2       50.94       55.11     26.46 o 
   6   9   2      797.35      939.00     68.92 o 
   7   9   2      139.53      105.68     42.92 o 
   8   9   2        9.07       13.43     30.07 o 
   9   9   2        2.22       34.12     34.12 o 
  10   9   2       66.60       61.56     41.92 o 
  11   9   2       19.93       32.54     34.58 o 
 -11  10   2      307.04      285.53     38.04 o 
 -10  10   2       46.81       67.56     22.91 o 
  -9  10   2       28.53        6.80     20.71 o 
  -8  10   2       13.80       47.14     19.12 o 
  -7  10   2       88.08       93.34     23.94 o 
  -6  10   2       12.19       22.84     21.41 o 
  -5  10   2      425.55      440.38     45.40 o 
  -4  10   2       30.68       30.62     24.57 o 
  -3  10   2      227.94      213.55     34.41 o 
  -2  10   2       16.22        2.84     21.69 o 
  -1  10   2      402.71      379.45     46.57 o 
   0  10   2       12.31       16.31     24.07 o 
   1  10   2      534.57      671.95     56.27 o 
   2  10   2        0.03       17.66     18.90 o 
   3  10   2      157.43      180.70     37.40 o 
   4  10   2       55.69       54.59     33.53 o 
   5  10   2       46.71       90.25     29.79 o 
   6  10   2       72.38       69.17     35.92 o 
   7  10   2      113.16       90.06     40.37 o 
   8  10   2        5.63       27.96     32.33 o 
   9  10   2      164.04       61.13     40.47 o 
  10  10   2       36.27       65.41     28.94 o 
 -10  11   2        2.51       17.95     12.64 o 
  -9  11   2        0.77        6.46     21.63 o 
  -8  11   2       10.72        3.33     26.62 o 
  -7  11   2        0.14       10.18     22.57 o 
  -6  11   2        0.62       22.64     22.64 o 
  -5  11   2        8.39       16.71     24.74 o 
  -4  11   2       17.97       13.21     20.99 o 
  -3  11   2       22.82       19.52     23.98 o 
  -2  11   2       49.59       46.27     21.91 o 
  -1  11   2       37.06       20.38     23.23 o 
   0  11   2        0.22       21.77     19.86 o 
   1  11   2        0.64        7.80     29.17 o 
   3  11   2        0.00       24.91     20.28 o 
   4  11   2        2.41        0.00     23.86 o 
   5  11   2        8.70        8.98     28.23 o 
   6  11   2        0.01       13.62     31.06 o 
   7  11   2        4.09        9.61     31.76 o 
   8  11   2        0.01        4.84     36.72 o 
  -7  12   2        0.72        9.62     26.70 o 
  -6  12   2       65.37       59.48     28.15 o 
  -5  12   2       32.63       73.94     26.86 o 
  -4  12   2       12.03       10.27     25.53 o 
  -3  12   2        5.87       20.81     18.89 o 
  -2  12   2       25.95       28.06     21.78 o 
  -1  12   2        9.45       14.77     23.02 o 
   1  12   2       60.77      109.77     40.55 o 
   3  12   2       33.89       22.81     31.53 o 
   4  12   2       12.01       14.04     33.45 o 
   5  12   2       31.83       37.94     33.45 o 
  -1  13   2        1.04       30.21     26.71 o 
 -18   1   3       98.71       94.08     14.71 o 
 -17   1   3       51.08       19.33     17.13 o 
 -16   1   3       25.08       27.06     19.68 o 
 -15   1   3      114.70       95.71     28.51 o 
 -14   1   3        1.27       19.51     23.81 o 
 -13   1   3      293.15      312.29     39.31 o 
 -12   1   3      448.22      500.82     45.77 o 
 -11   1   3      609.23      609.37     47.18 o 
 -10   1   3       74.48       76.44     22.55 o 
  -9   1   3      167.25      180.85     22.56 o 
  -8   1   3      297.88      281.64     25.68 o 
  -7   1   3     1032.24     1066.76     40.40 o 
  -6   1   3     1112.64      946.09     35.42 o 
  -5   1   3      163.55      177.73     17.04 o 
  -4   1   3      328.06      324.78     19.31 o 
  -3   1   3       55.65       34.70     11.20 o 
  -2   1   3      443.24      394.96     22.81 o 
  -1   1   3     2778.68     2724.12     57.43 o 
   0   1   3      574.19      595.79     29.20 o 
   1   1   3      296.89      293.65     23.38 o 
   2   1   3      450.86      494.46     31.75 o 
   3   1   3      194.32      169.77     22.77 o 
   4   1   3      111.39       84.65     14.45 o 
   5   1   3      601.86      618.31     19.12 o 
   6   1   3        1.20       22.18     20.98 o 
   7   1   3      431.59      480.35     51.42 o 
   8   1   3      203.72      173.30     46.08 o 
   9   1   3     1239.94     1276.75     89.62 o 
  10   1   3      439.86      533.72     66.45 o 
  11   1   3      101.71      152.64     52.56 o 
  12   1   3      203.91      181.82     58.91 o 
  13   1   3       93.65       80.63     52.09 o 
  14   1   3       68.88       14.12     61.85 o 
  15   1   3       12.26       13.19     38.98 o 
 -18   2   3        1.73       10.57     13.70 o 
 -17   2   3      136.55       95.62     25.03 o 
 -16   2   3        7.08       11.81     19.77 o 
 -15   2   3       68.48       85.30     29.50 o 
 -14   2   3        3.24       13.56     27.93 o 
 -13   2   3        1.64        0.00     28.82 o 
 -12   2   3        6.16       25.01     25.01 o 
 -11   2   3      877.64      999.50     57.72 o 
 -10   2   3        7.82       23.26     15.92 o 
  -9   2   3       19.84        3.86     20.51 o 
  -8   2   3       55.94       54.17     13.91 o 
  -7   2   3     5854.28     6582.69    102.97 o 
  -6   2   3        9.50        3.74     12.56 o 
  -5   2   3      894.62      858.50     33.36 o 
  -4   2   3       28.36        5.31     11.32 o 
  -3   2   3     8711.37     9008.79    108.99 o 
  -2   2   3      211.61      201.32     16.97 o 
  -1   2   3     1650.57     1600.16     53.42 o 
   0   2   3     1067.51     1062.77     35.20 o 
   1   2   3     5038.21     5208.57     81.83 o 
   2   2   3      144.03      149.78     17.45 o 
   3   2   3     1904.28     1926.55     11.19 o 
   4   2   3      102.00       83.19     13.47 o 
   5   2   3       18.12       12.83     21.20 o 
   6   2   3      375.33      405.05     21.42 o 
   7   2   3       30.06       19.09     23.85 o 
   8   2   3       11.51        3.80     31.01 o 
   9   2   3      411.09      363.31     52.19 o 
  10   2   3       60.41       59.83     45.55 o 
  11   2   3       91.35       44.11     49.63 o 
  12   2   3       81.34       36.30     53.43 o 
  13   2   3        7.18       12.58     40.40 o 
  14   2   3       87.73       19.10     57.95 o 
  15   2   3       22.23        6.00     42.48 o 
 -17   3   3       22.21       24.62     16.71 o 
 -16   3   3        4.68        8.78     25.20 o 
 -15   3   3      223.97      276.04     37.76 o 
 -14   3   3       25.24        3.33     25.13 o 
 -13   3   3     1208.04     1243.54     71.99 o 
 -12   3   3      435.11      393.33     44.58 o 
 -11   3   3       31.09       51.77     20.24 o 
 -10   3   3       46.52       54.70     16.60 o 
  -9   3   3      184.46      168.53     23.92 o 
  -8   3   3      496.76      503.71     33.79 o 
  -7   3   3      818.51      830.27     37.84 o 
  -6   3   3      214.76      179.01     19.34 o 
  -5   3   3      701.92      692.63     31.91 o 
  -4   3   3      153.83      126.39     16.23 o 
  -3   3   3      545.49      555.06     27.99 o 
  -2   3   3      314.70      331.55     20.35 o 
  -1   3   3      137.52      103.83     14.94 o 
   0   3   3      944.76      993.55     35.73 o 
   1   3   3      152.30      181.57     19.14 o 
   2   3   3      663.28      712.38     32.43 o 
   3   3   3     1357.14     1497.11     50.74 o 
   4   3   3     2817.50     2937.26     83.20 o 
   5   3   3      865.01      897.70     51.45 o 
   6   3   3       21.68       24.36     19.18 o 
   7   3   3      138.95      180.17     35.59 o 
   8   3   3       67.96       56.71     33.77 o 
   9   3   3       92.57      113.61     32.83 o 
  10   3   3      131.65      156.58     43.99 o 
  11   3   3      196.37      209.69     49.98 o 
  12   3   3        8.28       34.33     40.06 o 
  13   3   3       84.13       71.31     54.39 o 
  14   3   3        0.42       29.86     38.15 o 
  15   3   3        6.61       50.42     37.46 o 
 -17   4   3        0.04       20.62     14.28 o 
 -16   4   3       53.02       32.35     18.70 o 
 -15   4   3       26.35       11.57     21.95 o 
 -14   4   3        8.38       38.70     18.04 o 
 -13   4   3       56.18       78.12     26.05 o 
 -12   4   3     1582.80     1682.64     72.31 o 
 -11   4   3      126.90      100.46     28.60 o 
 -10   4   3      850.77      943.91     52.73 o 
  -9   4   3        2.04       10.10     14.97 o 
  -8   4   3       50.86       44.13     16.76 o 
  -7   4   3        2.61       10.14     12.16 o 
  -6   4   3     4414.43     4604.85     89.03 o 
  -5   4   3       10.67       22.90      9.78 o 
  -4   4   3    11988.76    12689.86    136.22 o 
  -3   4   3       20.61       19.15     10.60 o 
  -2   4   3     4694.83     4691.17     79.82 o 
  -1   4   3        1.83       17.03     10.01 o 
   0   4   3     5412.86     5881.48     87.15 o 
   1   4   3       96.28       94.61     14.46 o 
   2   4   3      233.72      184.30     18.91 o 
   3   4   3      116.42      118.36     19.72 o 
   4   4   3     5032.13     5231.88    107.26 o 
   5   4   3      851.58      909.59     55.14 o 
   6   4   3        9.65       23.09     23.09 o 
   7   4   3      225.12      300.33     38.15 o 
   8   4   3      418.54      469.28     54.02 o 
   9   4   3       26.06       48.45     32.09 o 
  10   4   3      284.58      269.60     52.44 o 
  11   4   3      112.14      111.52     51.47 o 
  12   4   3       85.36       61.53     42.60 o 
  13   4   3      362.08      333.34     61.91 o 
  14   4   3        0.16       41.66     41.66 o 
 -16   5   3       37.32       24.34     19.34 o 
 -15   5   3        9.81       20.88     20.88 o 
 -14   5   3      245.20      201.82     30.40 o 
 -13   5   3      118.99      135.17     27.22 o 
 -12   5   3       53.31       66.76     21.05 o 
 -11   5   3       39.42        5.09     19.32 o 
 -10   5   3      116.97      119.59     23.09 o 
  -9   5   3       43.12       44.44     17.36 o 
  -8   5   3      455.56      473.82     37.54 o 
  -7   5   3      334.35      312.77     29.82 o 
  -6   5   3      869.34      947.54     45.55 o 
  -5   5   3       21.08        6.51     13.02 o 
  -4   5   3      375.93      401.19     28.88 o 
  -3   5   3        0.41       10.41     11.41 o 
  -2   5   3       89.64       86.79     14.52 o 
  -1   5   3       22.24       28.91     10.28 o 
   0   5   3     1415.30     1385.80     47.40 o 
   1   5   3     1173.14     1169.86     45.34 o 
   2   5   3       76.14      105.50     16.66 o 
   3   5   3        4.16       13.13     11.25 o 
   4   5   3       51.24       39.04     23.01 o 
   5   5   3      716.61      793.17     54.66 o 
   6   5   3       15.84       27.15     27.15 o 
   7   5   3      117.96      166.13     35.68 o 
   8   5   3      351.71      425.23     53.01 o 
   9   5   3      303.35      304.97     57.25 o 
  10   5   3       15.69       10.04     40.73 o 
  11   5   3       23.83       43.50     43.50 o 
  12   5   3        8.34        0.00     40.32 o 
  13   5   3       77.78       21.81     49.21 o 
  14   5   3        7.92       20.50     31.64 o 
 -16   6   3       41.61       15.01     17.58 o 
 -14   6   3       43.66       10.31     21.93 o 
 -13   6   3       35.22       40.48     18.09 o 
 -12   6   3       22.11        5.29     20.20 o 
 -11   6   3      424.72      368.50     38.56 o 
 -10   6   3       13.21       46.70     16.83 o 
  -9   6   3      968.25     1034.13     54.98 o 
  -8   6   3       47.46       35.00     13.57 o 
  -7   6   3      193.45      193.68     28.28 o 
  -6   6   3        8.44       22.76     16.00 o 
  -5   6   3     1682.78     1552.04     60.33 o 
  -4   6   3       13.25       21.70     12.75 o 
  -3   6   3      305.56      276.90     26.35 o 
  -2   6   3        0.01        6.62     10.60 o 
  -1   6   3      498.51      503.56     33.16 o 
   0   6   3       75.98       86.03     16.68 o 
   1   6   3     1943.60     1949.65     61.86 o 
   2   6   3        7.91        1.79     13.56 o 
   3   6   3     2787.29     2816.52     84.39 o 
   4   6   3       30.80       47.04     19.57 o 
   5   6   3      142.29      126.31     34.86 o 
   6   6   3      476.50      586.01     52.38 o 
   7   6   3      538.48      689.85     61.19 o 
   8   6   3      428.64      401.78     58.18 o 
   9   6   3      196.51      117.76     45.07 o 
  10   6   3       12.89        0.00     34.93 o 
  11   6   3      320.96      239.05     54.71 o 
  12   6   3       19.42       53.40     36.45 o 
 -15   7   3       31.18        6.72     15.75 o 
 -14   7   3       38.60       47.19     16.34 o 
 -13   7   3        1.93       34.72     14.84 o 
 -12   7   3       15.87       22.18     19.52 o 
 -11   7   3       21.23       25.41     16.40 o 
 -10   7   3      199.34      149.00     27.33 o 
  -9   7   3      104.42       63.33     24.19 o 
  -8   7   3        0.18       16.00     20.37 o 
  -7   7   3       11.03       17.58     12.45 o 
  -6   7   3       38.65       35.66     21.47 o 
  -5   7   3       14.37        4.66     15.77 o 
  -4   7   3      192.61      181.13     28.14 o 
  -3   7   3       45.10       22.42     16.56 o 
  -2   7   3       27.78       17.67     17.67 o 
  -1   7   3      185.41      166.83     23.64 o 
   0   7   3        0.07        6.16     13.35 o 
   1   7   3        0.08        4.24     16.28 o 
   2   7   3        9.15       39.07     14.52 o 
   3   7   3      363.27      402.99     40.81 o 
   4   7   3       13.42        5.52     17.42 o 
   5   7   3       31.94        6.39     30.12 o 
   6   7   3      675.67      841.54     68.66 o 
   7   7   3      320.76      334.95     53.42 o 
   8   7   3       21.13       22.37     30.89 o 
   9   7   3        3.14        9.73     37.27 o 
  10   7   3        2.54        5.33     40.01 o 
  11   7   3       27.65        5.10     44.94 o 
  12   7   3       18.12       10.38     40.10 o 
 -14   8   3        5.16       13.97     18.02 o 
 -13   8   3        0.95        1.57     13.75 o 
 -12   8   3        2.25       39.35     15.79 o 
 -11   8   3       96.39      159.35     27.13 o 
 -10   8   3      140.46      186.33     29.66 o 
  -9   8   3       21.87        3.16     23.55 o 
  -8   8   3      217.64      237.63     33.37 o 
  -7   8   3        1.14       19.85     20.96 o 
  -6   8   3      781.07      759.22     51.06 o 
  -5   8   3       86.94      124.36     26.90 o 
  -4   8   3      812.05      797.96     49.83 o 
  -3   8   3      190.18      179.69     28.29 o 
  -2   8   3      639.45      540.08     43.89 o 
  -1   8   3       10.39       32.84     16.59 o 
   0   8   3       44.04       55.80     18.84 o 
   1   8   3      165.22      188.67     28.02 o 
   2   8   3       10.51       19.10     19.89 o 
   3   8   3       90.75       65.29     29.57 o 
   4   8   3      329.73      366.38     42.16 o 
   5   8   3        0.02       11.03     25.74 o 
   6   8   3      209.82      244.54     47.36 o 
   7   8   3        4.43       37.15     37.15 o 
   8   8   3      276.11      332.80     49.23 o 
   9   8   3       52.23       65.57     43.04 o 
  10   8   3      188.26      140.98     53.30 o 
  11   8   3        0.01       15.95     32.84 o 
  12   8   3        1.53       70.60     31.04 o 
 -13   9   3        6.51       27.43     14.67 o 
 -12   9   3       46.05       30.39     21.36 o 
 -11   9   3       10.91        2.85     22.30 o 
 -10   9   3       75.58       62.31     26.75 o 
  -9   9   3       35.85       57.24     21.88 o 
  -8   9   3      209.28      290.86     38.34 o 
  -7   9   3        1.46        9.37     19.45 o 
  -6   9   3       26.87       27.26     27.26 o 
  -5   9   3       19.88       49.76     19.98 o 
  -4   9   3        8.45        5.78     19.89 o 
  -3   9   3        1.20       19.45     15.49 o 
  -2   9   3      354.60      332.97     37.56 o 
  -1   9   3      138.24       81.19     30.49 o 
   0   9   3      104.42      149.55     29.15 o 
   1   9   3       60.63       79.57     24.03 o 
   2   9   3        1.12        1.28     18.74 o 
   3   9   3       67.06       84.42     29.68 o 
   4   9   3      169.11      100.86     40.25 o 
   5   9   3        0.77        8.28     30.39 o 
   6   9   3        6.40        0.00     28.08 o 
   7   9   3        0.24       37.41     31.09 o 
   8   9   3       12.37       49.25     33.65 o 
   9   9   3       61.16       82.32     54.56 o 
  10   9   3        3.95        5.03     33.80 o 
 -11  10   3        0.41       17.52     15.73 o 
 -10  10   3       53.07       43.36     25.68 o 
  -9  10   3      229.92      203.46     35.72 o 
  -8  10   3        0.00        3.30     21.42 o 
  -7  10   3       27.38       29.45     25.00 o 
  -6  10   3       29.29       52.20     24.87 o 
  -5  10   3      194.13      208.64     35.13 o 
  -4  10   3      139.62      126.62     28.61 o 
  -3  10   3      181.65      150.77     32.83 o 
  -2  10   3       18.62        6.22     24.88 o 
  -1  10   3      240.94      276.11     39.17 o 
   0  10   3        0.18       38.16     20.49 o 
   1  10   3        7.45       10.69     27.15 o 
   2  10   3       74.05      113.04     30.79 o 
   3  10   3        3.57       16.03     26.87 o 
   4  10   3        7.98        4.01     26.72 o 
   5  10   3      144.45      253.82     42.84 o 
   6  10   3       31.99       84.64     34.69 o 
   7  10   3       17.06       34.29     30.12 o 
   8  10   3        5.55       38.76     38.76 o 
   9  10   3       25.58       40.79     40.79 o 
  -9  11   3       60.93       59.81     24.42 o 
  -8  11   3        0.23        6.53     20.78 o 
  -7  11   3      219.01      228.44     36.13 o 
  -6  11   3        3.53       13.74     20.94 o 
  -5  11   3      120.19      139.74     32.33 o 
  -4  11   3        0.45       30.67     19.65 o 
  -3  11   3      427.39      386.98     48.28 o 
  -2  11   3        7.06       23.53     23.53 o 
  -1  11   3       15.20       40.38     25.28 o 
   0  11   3        0.01       11.98     23.13 o 
   1  11   3      179.86      124.97     38.00 o 
   2  11   3       90.18      137.77     38.64 o 
   3  11   3       31.16       71.44     33.98 o 
   4  11   3        5.43       37.02     30.85 o 
   5  11   3       82.11      129.86     39.89 o 
   6  11   3        0.58       35.31     35.31 o 
   7  11   3       25.32       45.49     31.63 o 
  -7  12   3       11.84       16.32     24.35 o 
  -6  12   3       31.90       23.81     26.46 o 
  -5  12   3       49.96       24.36     29.91 o 
  -4  12   3      196.24      239.20     38.20 o 
  -3  12   3       37.17      102.70     28.01 o 
  -2  12   3       19.94       11.47     32.66 o 
  -1  12   3        0.59       43.98     25.67 o 
   0  12   3       20.29       31.85     37.24 o 
   1  12   3       18.80       18.61     36.80 o 
   2  12   3      196.74      291.38     49.91 o 
   3  12   3       50.38       97.54     43.63 o 
   4  12   3      235.72      279.24     50.73 o 
 -18   0   4       10.50        1.98      6.78 o 
 -17   0   4        0.05       13.78      9.52 o 
 -16   0   4        0.13       11.99     13.01 o 
 -15   0   4        0.44        4.71     16.74 o 
 -13   0   4      195.93      153.95     29.21 o 
 -12   0   4     3719.25     3993.00    108.81 o 
 -11   0   4       21.64       13.85     20.41 o 
 -10   0   4     2923.29     2984.87     93.64 o 
  -9   0   4       18.86        7.14     14.62 o 
  -8   0   4     2558.25     2583.60     67.04 o 
  -7   0   4        0.47        3.93      9.67 o 
  -6   0   4     5131.09     5370.92     80.01 o 
  -5   0   4       25.19       17.35     10.08 o 
  -4   0   4    17169.98    17029.45    125.30 o 
  -3   0   4       18.99       16.55      8.71 o 
  -2   0   4     3065.67     2983.62     54.24 o 
  -1   0   4        0.38        3.28     10.55 o 
   0   0   4       66.22       80.59     13.17 o 
   1   0   4      170.75      140.63     29.35 o 
   2   0   4     5768.51     5862.62     15.57 o 
   3   0   4      370.84      340.99     21.70 o 
   4   0   4    12549.70    13416.07     21.00 o 
   5   0   4     2124.49     2187.82     33.42 o 
   6   0   4     4322.54     4997.07    148.65 o 
   7   0   4      599.09      546.85     62.91 o 
   8   0   4      110.78      221.11     46.15 o 
   9   0   4      141.24       99.95     41.12 o 
  10   0   4      212.47      233.99     55.93 o 
  11   0   4        1.20       18.91     48.41 o 
  12   0   4       11.47       77.56     44.86 o 
  13   0   4       77.62        7.39     61.35 o 
  14   0   4       63.41       90.65     48.75 o 
  15   0   4       29.60        0.00     49.27 o 
 -18   1   4        5.67        2.75      9.56 o 
 -17   1   4        0.88        8.00     15.24 o 
 -16   1   4        0.14       15.22     15.22 o 
 -15   1   4      201.42      169.33     31.41 o 
 -14   1   4      188.74      130.01     35.75 o 
 -13   1   4      223.70      299.34     41.48 o 
 -12   1   4      364.71      437.22     43.68 o 
 -11   1   4      812.11      922.72     55.20 o 
 -10   1   4       49.73       49.61     21.87 o 
  -9   1   4        4.85        7.82     15.26 o 
  -8   1   4      135.52      109.51     19.02 o 
  -7   1   4      248.87      198.15     19.41 o 
  -6   1   4      608.80      563.83     29.76 o 
  -5   1   4      341.93      299.37     21.86 o 
  -4   1   4     1082.66     1060.34     36.16 o 
  -3   1   4      184.73      199.96     17.14 o 
  -2   1   4      300.43      344.33     22.71 o 
  -1   1   4      131.39      155.80     17.62 o 
   0   1   4     1509.94     1508.17     50.65 o 
   1   1   4       47.20       48.31     19.03 o 
   2   1   4     1489.90     1570.25     56.94 o 
   3   1   4       89.91       75.82     11.09 o 
   4   1   4      867.56      906.57     36.74 o 
   5   1   4     2134.32     2182.08     25.33 o 
   6   1   4      124.06      122.46     30.77 o 
   7   1   4      762.07      811.20     68.59 o 
   8   1   4      688.43      740.49     78.18 o 
   9   1   4      229.15      167.05     54.42 o 
  10   1   4       55.39       52.82     52.82 o 
  11   1   4        0.94       39.12     57.52 o 
  12   1   4       32.67       14.34     47.59 o 
  13   1   4        0.49        7.23     51.37 o 
  14   1   4       43.06      124.56     50.63 o 
 -18   2   4        1.60        5.10     12.04 o 
 -17   2   4       11.25        4.64     17.72 o 
 -16   2   4       17.79       25.27     16.11 o 
 -15   2   4       34.89       24.74     24.41 o 
 -14   2   4       51.66       44.72     24.05 o 
 -13   2   4      288.54      346.95     42.42 o 
 -12   2   4        7.57       14.71     21.66 o 
 -11   2   4      140.16      173.77     31.12 o 
 -10   2   4       25.07       20.71     18.36 o 
  -9   2   4     3641.42     4104.48     97.74 o 
  -8   2   4       24.50       13.86     14.56 o 
  -7   2   4       14.37       12.95     12.95 o 
  -6   2   4       57.73       75.08     12.67 o 
  -5   2   4      158.21      148.82     16.79 o 
  -4   2   4       83.44       53.90     12.60 o 
  -3   2   4     2909.73     3256.03     65.98 o 
  -2   2   4       62.43       49.62     13.58 o 
  -1   2   4      600.26      655.06     39.07 o 
   0   2   4      607.95      551.33     31.44 o 
   1   2   4      750.94      797.57     40.36 o 
   2   2   4     1034.87     1042.93     42.90 o 
   3   2   4    14894.67    15036.80     14.19 o 
   4   2   4       16.20       11.52     23.05 o 
   5   2   4     1380.85     1385.18     18.42 o 
   6   2   4       18.91       28.82     21.33 o 
   7   2   4      145.31      152.40     32.28 o 
   8   2   4      292.63      375.81     57.17 o 
   9   2   4       51.71       56.82     56.82 o 
  10   2   4       37.01       23.71     49.62 o 
  11   2   4       24.77       44.88     38.99 o 
  13   2   4       12.18        6.72     48.39 o 
  14   2   4        0.25       13.39     42.02 o 
 -17   3   4        0.57       23.86     14.06 o 
 -16   3   4       37.15       42.73     21.37 o 
 -15   3   4        1.99       27.81     16.17 o 
 -14   3   4       38.62       28.31     27.24 o 
 -13   3   4      702.58      767.07     55.99 o 
 -12   3   4      765.93      761.34     53.09 o 
 -11   3   4       53.07       54.46     23.23 o 
 -10   3   4        1.25       30.00     12.96 o 
  -9   3   4        6.85        3.93     12.49 o 
  -8   3   4       35.82       23.39     16.51 o 
  -7   3   4      316.34      341.65     28.09 o 
  -6   3   4      306.07      267.86     23.12 o 
  -5   3   4      268.03      276.35     22.34 o 
  -4   3   4      106.31      120.34     16.85 o 
  -3   3   4      681.73      732.10     34.23 o 
  -2   3   4        3.78       11.46     11.46 o 
  -1   3   4      160.38      204.48     19.42 o 
   0   3   4      386.82      461.62     28.17 o 
   1   3   4      826.07      847.44     38.19 o 
   2   3   4      297.25      317.76     25.51 o 
   3   3   4     2093.20     2340.57     67.16 o 
   4   3   4     1190.79     1285.74     59.18 o 
   5   3   4      312.53      410.42     38.49 o 
   6   3   4        8.19       22.48     26.32 o 
   7   3   4       23.93        3.67     34.21 o 
   8   3   4        1.94       45.60     33.03 o 
   9   3   4       11.34       42.26     34.64 o 
  10   3   4       29.30       28.89     42.29 o 
  11   3   4       93.88      112.10     50.83 o 
  12   3   4       99.45       32.69     61.39 o 
  13   3   4       32.83       19.79     54.40 o 
  14   3   4        1.79        0.00     43.41 o 
 -17   4   4        7.86       16.02     17.01 o 
 -16   4   4        1.70       13.58     17.61 o 
 -15   4   4        0.63       20.35     22.41 o 
 -14   4   4       54.88       56.73     20.86 o 
 -13   4   4        0.41       25.88     25.88 o 
 -12   4   4       60.24       46.67     22.28 o 
 -11   4   4       79.99       53.49     26.92 o 
 -10   4   4      310.48      270.77     30.79 o 
  -9   4   4       40.17       27.10     17.83 o 
  -8   4   4        9.42       24.54     14.12 o 
  -7   4   4        0.00       14.56     14.56 o 
  -6   4   4      324.93      358.97     27.64 o 
  -5   4   4      125.29      116.56     15.87 o 
  -3   4   4      153.09      122.80     18.42 o 
  -2   4   4     1404.92     1465.81     53.05 o 
  -1   4   4        1.29       11.94     11.94 o 
   0   4   4      235.71      265.64     28.60 o 
   1   4   4      511.22      500.24     29.33 o 
   2   4   4     2680.66     2687.77     70.23 o 
   3   4   4      439.67      473.48     33.74 o 
   4   4   4      348.07      383.65     39.29 o 
   5   4   4      117.73      130.41     27.41 o 
   6   4   4      246.51      294.59     43.60 o 
   7   4   4       25.04        8.23     32.91 o 
   8   4   4       66.80       83.59     34.21 o 
   9   4   4        5.32       68.24     31.81 o 
  10   4   4        0.05       17.46     36.27 o 
  11   4   4        4.11       61.29     46.79 o 
  12   4   4       50.28       12.50     49.98 o 
  13   4   4       16.53       37.63     57.01 o 
  14   4   4       96.01       99.88     40.25 o 
 -16   5   4       27.48       32.05     15.03 o 
 -15   5   4        5.38        2.61     19.06 o 
 -14   5   4        1.08        0.00     16.92 o 
 -13   5   4      113.24      151.02     26.63 o 
 -12   5   4      105.02      154.03     25.18 o 
 -11   5   4        1.78       18.06     15.72 o 
 -10   5   4       81.67      105.64     25.31 o 
  -9   5   4       46.53       29.03     19.92 o 
  -8   5   4       53.74       49.76     19.83 o 
  -7   5   4      423.61      375.61     31.78 o 
  -6   5   4      794.47      841.03     43.96 o 
  -5   5   4      143.55      153.21     19.61 o 
  -4   5   4        1.84        1.66     11.29 o 
  -3   5   4      502.28      452.81     31.85 o 
  -2   5   4      111.20      113.77     17.87 o 
  -1   5   4      377.24      324.14     27.23 o 
   0   5   4      565.45      517.93     32.62 o 
   1   5   4       77.80       65.64     17.75 o 
   2   5   4      282.17      331.96     30.60 o 
   3   5   4       28.05       16.75     18.28 o 
   4   5   4       52.52       47.17     21.89 o 
   5   5   4      250.39      312.90     38.52 o 
   6   5   4      869.42     1072.82     71.48 o 
   7   5   4      105.18       41.67     39.96 o 
   8   5   4       27.33       18.92     39.06 o 
   9   5   4        1.76       21.56     42.51 o 
  10   5   4      137.96      110.57     49.86 o 
  11   5   4      190.93      171.08     67.82 o 
  12   5   4       45.42       24.50     42.01 o 
  13   5   4        0.92       65.56     35.13 o 
 -16   6   4        2.01        6.60     15.87 o 
 -15   6   4       91.72       89.74     21.18 o 
 -14   6   4        0.18        5.21     16.66 o 
 -13   6   4        5.72        8.02     18.33 o 
 -12   6   4       35.64        2.76     20.84 o 
 -11   6   4       34.22       34.37     14.77 o 
 -10   6   4        0.48        2.66     15.25 o 
  -9   6   4      413.95      442.04     42.21 o 
  -8   6   4       26.01       20.79     18.40 o 
  -7   6   4      521.37      568.14     42.00 o 
  -6   6   4        5.10       12.59     14.29 o 
  -5   6   4      741.05      670.44     40.23 o 
  -4   6   4      191.80      208.56     23.80 o 
  -3   6   4       52.82       31.25     14.96 o 
  -2   6   4      190.94      165.92     23.09 o 
  -1   6   4      663.42      660.63     38.10 o 
   0   6   4      212.62      194.67     23.04 o 
   1   6   4      427.86      444.96     35.42 o 
   2   6   4      102.79       94.37     22.50 o 
   3   6   4       53.07       53.25     16.44 o 
   4   6   4       25.82       75.40     23.99 o 
   5   6   4       42.24       55.12     29.68 o 
   6   6   4        1.99       49.50     30.94 o 
   7   6   4        0.14       21.71     33.39 o 
   8   6   4       13.27       20.00     37.66 o 
   9   6   4      149.41       76.31     53.90 o 
  10   6   4        2.71       11.48     48.34 o 
  11   6   4      185.86      205.54     50.66 o 
  12   6   4        5.84       53.93     34.51 o 
 -14   7   4        5.83       35.15     17.80 o 
 -13   7   4      206.84      194.55     31.47 o 
 -12   7   4       36.98       68.65     21.35 o 
 -11   7   4      105.61      108.14     30.68 o 
 -10   7   4       43.12       82.23     22.18 o 
  -9   7   4       45.12       48.31     21.63 o 
  -8   7   4      105.64       98.62     27.24 o 
  -7   7   4      160.03      151.66     26.09 o 
  -6   7   4        1.93        2.43     18.43 o 
  -5   7   4      375.77      335.29     32.84 o 
  -4   7   4      204.01      182.29     26.39 o 
  -3   7   4      108.33      128.48     23.46 o 
  -2   7   4       60.18       52.80     19.97 o 
  -1   7   4      790.80      667.31     45.54 o 
   0   7   4      103.98      129.86     23.33 o 
   1   7   4      421.15      402.18     37.80 o 
   2   7   4      283.09      305.70     35.28 o 
   3   7   4       16.58       33.67     17.04 o 
   4   7   4      192.39      155.54     33.30 o 
   5   7   4       50.64       79.66     31.30 o 
   6   7   4      400.54      407.38     54.62 o 
   7   7   4     1134.49      992.12     88.42 o 
   8   7   4       44.48       20.35     41.25 o 
   9   7   4        1.38       22.39     39.61 o 
  11   7   4       22.33        5.91     38.70 o 
  12   7   4        1.54       11.77     39.20 o 
 -14   8   4       33.45       25.90     18.01 o 
 -12   8   4       18.76       22.01     16.91 o 
 -11   8   4        8.16        5.60     17.71 o 
 -10   8   4      595.52      650.16     49.14 o 
  -9   8   4        0.21        0.00     21.33 o 
  -8   8   4       61.50       54.38     22.37 o 
  -7   8   4        2.95       16.81     16.81 o 
  -6   8   4      189.15      221.68     29.25 o 
  -5   8   4       56.86       57.76     20.78 o 
  -4   8   4     1934.08     1941.98     78.62 o 
  -3   8   4      114.63      102.62     29.43 o 
  -2   8   4     2574.52     2377.76     87.55 o 
  -1   8   4      251.15      278.47     36.03 o 
   0   8   4      326.03      311.02     35.34 o 
   1   8   4       15.40       25.48     25.48 o 
   2   8   4       71.45       68.46     26.27 o 
   3   8   4        0.04        3.37     23.57 o 
   4   8   4      395.69      505.36     54.22 o 
   5   8   4      183.31      208.80     42.43 o 
   6   8   4        0.56       31.24     37.80 o 
   7   8   4       22.83       44.19     41.04 o 
   8   8   4        0.06       21.54     42.02 o 
   9   8   4       14.16       27.97     41.96 o 
  10   8   4      246.86      214.23     53.16 o 
  11   8   4       77.33       80.35     45.29 o 
 -13   9   4        3.36        5.01     19.40 o 
 -12   9   4      122.68      100.40     24.07 o 
 -11   9   4        2.84       17.54     18.91 o 
 -10   9   4      106.67       99.93     22.81 o 
  -9   9   4       51.21       70.88     23.73 o 
  -8   9   4      241.76      306.16     37.60 o 
  -7   9   4       84.13       98.15     26.26 o 
  -6   9   4      237.15      265.36     38.31 o 
  -5   9   4       20.15       14.90     23.05 o 
  -4   9   4      100.12       96.31     28.18 o 
  -3   9   4       11.04       11.50     23.00 o 
  -2   9   4       18.35       17.49     21.50 o 
  -1   9   4       20.50       21.30     23.95 o 
   0   9   4      482.18      579.67     51.45 o 
   1   9   4      241.56      263.67     36.52 o 
   2   9   4       92.99       84.13     39.15 o 
   3   9   4      130.86      116.57     32.19 o 
   4   9   4       74.76       85.64     29.15 o 
   5   9   4        8.39       13.32     29.51 o 
   6   9   4       70.81      144.15     37.51 o 
   7   9   4        3.11       10.11     34.87 o 
   8   9   4       68.02       81.66     36.52 o 
   9   9   4       42.27      135.13     41.23 o 
 -11  10   4      218.00      189.58     29.64 o 
 -10  10   4        0.66       18.10     18.10 o 
  -9  10   4      454.15      363.98     45.39 o 
  -8  10   4       15.70       16.21     24.15 o 
  -7  10   4        2.03        9.96     20.59 o 
  -6  10   4        3.88       55.81     19.51 o 
  -5  10   4      285.08      375.89     44.80 o 
  -4  10   4        0.18       29.22     20.32 o 
  -3  10   4      355.87      332.38     43.23 o 
  -2  10   4       44.35       53.67     24.22 o 
  -1  10   4      132.31      189.99     34.98 o 
   0  10   4       77.24       78.20     31.12 o 
   1  10   4      225.81      340.26     44.05 o 
   2  10   4       38.54        3.88     38.38 o 
   3  10   4      332.30      265.76     55.11 o 
   4  10   4        3.84        9.16     25.63 o 
   5  10   4       13.49       24.42     28.64 o 
   7  10   4        4.03       41.61     41.61 o 
   8  10   4       91.69      109.96     39.00 o 
  -9  11   4        0.80        6.15     14.69 o 
  -8  11   4        5.75       19.72     19.72 o 
  -7  11   4        0.79       16.97     22.22 o 
  -6  11   4        2.18       22.01     22.01 o 
  -5  11   4        0.34        0.00     21.17 o 
  -4  11   4       13.16       10.76     27.08 o 
  -3  11   4        6.06       21.87     26.90 o 
  -2  11   4        2.01       14.91     28.32 o 
  -1  11   4        6.35        0.00     31.61 o 
   0  11   4       12.72       25.79     35.09 o 
   1  11   4        7.22       17.68     31.91 o 
   2  11   4        0.01        4.39     24.58 o 
   3  11   4       27.78       66.95     27.23 o 
   4  11   4        3.58       24.87     38.44 o 
   6  11   4        8.87       21.29     33.98 o 
  -6  12   4        8.54        0.00     20.92 o 
  -5  12   4        2.97        3.74     24.92 o 
  -4  12   4       84.55       89.63     27.48 o 
  -3  12   4       23.59       50.41     27.10 o 
  -2  12   4       24.54       28.54     31.80 o 
  -1  12   4        0.33       26.62     26.62 o 
   0  12   4       73.93      106.50     36.64 o 
   1  12   4       26.14       59.74     32.03 o 
   2  12   4       48.21       35.80     35.80 o 
   3  12   4       43.45       83.22     41.61 o 
 -18   1   5      102.52       94.42     11.39 o 
 -17   1   5       57.30       16.56     17.76 o 
 -16   1   5      178.22      153.22     22.76 o 
 -15   1   5       14.99        7.84     20.92 o 
 -14   1   5       33.88       30.75     22.73 o 
 -13   1   5       98.39       92.21     26.14 o 
 -11   1   5       14.53       14.70     19.98 o 
 -10   1   5      599.78      627.75     43.00 o 
  -9   1   5        0.61        3.88     15.51 o 
  -8   1   5       59.82       44.00     14.45 o 
  -7   1   5       37.17       41.81     10.61 o 
  -6   1   5      265.62      208.25     20.64 o 
  -5   1   5      177.45      190.91     17.78 o 
  -4   1   5       44.49       23.50     10.94 o 
  -3   1   5       12.60       14.21      9.36 o 
  -2   1   5       17.88       10.59     10.99 o 
  -1   1   5      597.32      686.84     36.27 o 
   0   1   5      541.71      530.79     35.00 o 
   1   1   5      360.13      358.89     20.41 o 
   2   1   5        9.52        6.42     16.78 o 
   3   1   5       21.85        4.18     17.21 o 
   4   1   5       21.11        4.49     22.48 o 
   5   1   5      120.45       93.13     22.17 o 
   6   1   5       36.57       62.75     25.47 o 
   7   1   5       98.79       28.81     35.45 o 
   8   1   5       13.03       63.64     39.98 o 
   9   1   5       60.60       65.20     55.04 o 
  10   1   5      190.07      163.11     65.07 o 
  11   1   5      361.05      285.92     76.64 o 
  13   1   5       28.30       51.93     51.93 o 
  14   1   5       36.85       64.05     64.05 o 
 -17   2   5       95.35       66.52     18.36 o 
 -16   2   5        0.09        2.60     17.14 o 
 -15   2   5      331.28      339.28     39.75 o 
 -14   2   5       15.36       23.98     21.16 o 
 -13   2   5      185.04       79.93     46.36 o 
 -12   2   5        0.20       13.93     16.63 o 
 -11   2   5       37.79       28.09     19.63 o 
 -10   2   5        5.53        6.74     18.35 o 
  -9   2   5      552.16      552.01     38.17 o 
  -8   2   5        8.55       17.96     12.78 o 
  -7   2   5       33.36       30.40     12.02 o 
  -6   2   5       66.80       57.57     15.47 o 
  -5   2   5     5394.21     5680.52     94.20 o 
  -4   2   5       11.94        8.36     10.79 o 
  -3   2   5     1493.49     1579.19     50.72 o 
  -2   2   5       15.23       33.05     12.07 o 
  -1   2   5     3837.15     3927.30     98.67 o 
   0   2   5      441.46      514.94     41.45 o 
   1   2   5        0.09       24.48     14.69 o 
   2   2   5     1240.17     1114.32     52.27 o 
   3   2   5     1101.11     1170.78     17.86 o 
   4   2   5      353.42      359.89     16.72 o 
   5   2   5       11.90       16.80     20.76 o 
   6   2   5       79.49       80.64     21.17 o 
   7   2   5        0.68       13.68     42.38 o 
   8   2   5       65.65      137.17     48.50 o 
   9   2   5        4.56       44.03     38.42 o 
  10   2   5        0.52       41.34     47.81 o 
  11   2   5       18.39       58.56     61.75 o 
  12   2   5       23.32       59.13     59.13 o 
  13   2   5        9.81       15.04     52.66 o 
 -17   3   5       51.62       33.82     16.09 o 
 -16   3   5       13.25       13.36     19.92 o 
 -15   3   5       14.77        0.00     14.57 o 
 -14   3   5       24.50        6.20     23.10 o 
 -13   3   5      157.11      240.40     34.34 o 
 -12   3   5      299.62      397.59     39.95 o 
 -11   3   5     1706.46     1799.76     78.75 o 
 -10   3   5      130.22       90.76     23.97 o 
  -9   3   5        3.51        6.34     14.06 o 
  -8   3   5        3.80       14.31     14.31 o 
  -7   3   5      176.25      203.03     21.64 o 
  -6   3   5      137.94      141.40     18.83 o 
  -5   3   5     1008.42     1013.14     38.86 o 
  -4   3   5      385.13      429.64     30.61 o 
  -3   3   5       78.93       78.86     16.29 o 
  -2   3   5       16.06       28.79     12.28 o 
  -1   3   5      516.51      626.30     36.79 o 
   0   3   5       55.45       24.80     15.44 o 
   1   3   5      450.12      502.27     32.51 o 
   2   3   5      979.34     1026.53     47.47 o 
   3   3   5        0.94        8.12     17.40 o 
   4   3   5       99.14       86.39     22.87 o 
   5   3   5      569.15      603.25     22.85 o 
   6   3   5      542.63      563.31     60.02 o 
   7   3   5       70.42       49.20     49.20 o 
   8   3   5      128.74       64.32     35.01 o 
   9   3   5       18.00       12.11     46.17 o 
  10   3   5      207.59      196.90     49.22 o 
  11   3   5       11.05       12.12     45.06 o 
  12   3   5       31.84       14.81     59.94 o 
  13   3   5       51.72      148.79     43.88 o 
 -17   4   5        7.69       13.38     15.32 o 
 -16   4   5      308.81      285.98     34.05 o 
 -15   4   5        1.61       17.97     17.97 o 
 -14   4   5       26.02       67.41     20.23 o 
 -13   4   5        4.49        5.79     20.77 o 
 -11   4   5        1.14       20.00     20.00 o 
 -10   4   5     3566.37     3560.75     99.19 o 
  -9   4   5       33.26       40.84     17.70 o 
  -8   4   5     2410.41     2473.30     73.47 o 
  -7   4   5       11.55        1.98     15.49 o 
  -6   4   5      407.81      449.16     29.55 o 
  -5   4   5        1.08        4.98     11.27 o 
  -4   4   5     2229.07     2233.09     64.72 o 
  -3   4   5        0.71       12.97     12.97 o 
  -2   4   5     6369.60     6983.31    119.33 o 
  -1   4   5       77.70      112.69     19.66 o 
   0   4   5     3725.75     3709.92     85.22 o 
   1   4   5      116.15      148.97     24.35 o 
   2   4   5     2289.96     2115.71     70.68 o 
   3   4   5      118.79       64.12     24.57 o 
   4   4   5       45.52       30.14     22.92 o 
   5   4   5       25.37       45.84     23.16 o 
   6   4   5      329.77      270.19     45.77 o 
   7   4   5     1035.16     1164.36     93.14 o 
   8   4   5       59.11       48.25     48.25 o 
   9   4   5      220.00      269.06     66.00 o 
  10   4   5       69.76      107.01     53.14 o 
  12   4   5       83.53       13.89     50.93 o 
  13   4   5       30.36       20.04     53.65 o 
 -16   5   5       16.79        2.44     17.95 o 
 -15   5   5       67.60       78.15     18.56 o 
 -14   5   5       48.46       53.37     15.75 o 
 -13   5   5       74.45       83.79     20.64 o 
 -12   5   5      622.35      642.77     47.19 o 
 -11   5   5        9.37       15.60     24.55 o 
 -10   5   5       65.11       60.74     19.03 o 
  -9   5   5      151.50      120.19     21.98 o 
  -8   5   5       46.54       42.38     18.21 o 
  -7   5   5        0.16       15.48     15.48 o 
  -6   5   5     1090.26     1085.23     51.30 o 
  -5   5   5      247.58      210.21     25.08 o 
  -4   5   5      747.99      753.12     41.26 o 
  -3   5   5       52.86       21.25     13.16 o 
  -2   5   5       30.44       31.73     18.90 o 
  -1   5   5      167.71      188.54     23.35 o 
   0   5   5        6.00       14.29     14.29 o 
   1   5   5        6.16        3.86     11.92 o 
   2   5   5      506.11      474.99     35.62 o 
   3   5   5      253.60      215.55     30.40 o 
   4   5   5       56.13       38.72     26.66 o 
   5   5   5      526.41      510.86     54.99 o 
   6   5   5      170.50      165.74     42.25 o 
   7   5   5      600.52      603.80     75.63 o 
   8   5   5       98.34       48.68     42.84 o 
   9   5   5       38.70       67.29     38.74 o 
  10   5   5       49.11       19.89     52.78 o 
  11   5   5      139.49       96.22     56.41 o 
  12   5   5        4.40        6.76     44.84 o 
 -16   6   5        1.21       15.57     15.57 o 
 -15   6   5      183.33      185.28     23.97 o 
 -14   6   5       48.33       74.36     18.07 o 
 -13   6   5        9.97        8.02     18.32 o 
 -11   6   5      417.23      383.02     38.94 o 
 -10   6   5        3.14       17.86     17.86 o 
  -9   6   5      165.19      163.32     25.36 o 
  -8   6   5        2.81        9.28     14.59 o 
  -7   6   5     1488.74     1474.31     64.50 o 
  -6   6   5       17.12       25.60     14.63 o 
  -5   6   5      370.71      396.17     34.60 o 
  -4   6   5      105.14       96.25     23.65 o 
  -3   6   5     1980.44     1731.12     65.87 o 
  -2   6   5       26.02       12.11     17.99 o 
  -1   6   5      401.77      393.49     31.31 o 
   0   6   5       30.10       43.95     17.44 o 
   1   6   5        6.22       13.19     16.04 o 
   2   6   5      164.47      172.25     25.41 o 
   3   6   5       34.44       45.74     22.47 o 
   4   6   5        3.73        0.00     27.22 o 
   5   6   5     1061.21      975.06     74.18 o 
   6   6   5       78.09      121.89     41.16 o 
   7   6   5       32.71       68.09     40.16 o 
   8   6   5      152.45      171.71     48.97 o 
   9   6   5      338.11      244.89     62.83 o 
  10   6   5      166.82       19.83     64.63 o 
  11   6   5       46.15       13.49     50.90 o 
 -15   7   5        1.59        2.39     15.34 o 
 -14   7   5        0.68       15.35     17.91 o 
 -13   7   5       28.30       40.69     18.26 o 
 -12   7   5       41.69       25.01     23.02 o 
 -11   7   5        4.33       19.06     19.06 o 
 -10   7   5       61.64       63.29     23.10 o 
  -9   7   5        0.74        2.62     16.31 o 
  -8   7   5        7.01       23.61     20.62 o 
  -7   7   5      363.59      367.44     39.33 o 
  -6   7   5        8.57        9.80     12.83 o 
  -5   7   5       18.01       42.96     14.21 o 
  -4   7   5       73.16       62.97     20.32 o 
  -3   7   5       24.89        6.80     19.02 o 
  -2   7   5      186.66      210.42     27.99 o 
  -1   7   5       21.22       26.64     19.53 o 
   0   7   5       10.88       12.25     19.09 o 
   1   7   5       18.42        7.80     18.56 o 
   2   7   5       26.38       38.96     18.31 o 
   4   7   5       32.84       27.87     31.48 o 
   5   7   5      355.83      316.80     48.82 o 
   6   7   5        3.24        0.00     36.43 o 
   7   7   5       17.51       45.67     38.34 o 
   8   7   5       97.66       45.43     48.37 o 
   9   7   5        5.12       30.62     44.43 o 
  10   7   5        3.10       76.77     44.29 o 
  11   7   5       13.79        6.70     51.89 o 
 -14   8   5       50.02       50.33     16.03 o 
 -13   8   5        8.03       17.61     17.61 o 
 -12   8   5        9.86        2.63     17.86 o 
 -11   8   5        0.86        5.73     19.47 o 
 -10   8   5       31.98       58.06     22.92 o 
  -9   8   5      105.66      133.24     25.30 o 
  -8   8   5      265.34      215.01     36.06 o 
  -7   8   5        1.59        1.78     18.57 o 
  -6   8   5       16.85       24.95     19.82 o 
  -5   8   5       81.63       97.45     23.07 o 
  -4   8   5      655.45      662.96     44.34 o 
  -3   8   5       62.29       47.87     29.35 o 
  -2   8   5      327.07      346.32     35.99 o 
  -1   8   5       26.96       64.88     23.73 o 
   0   8   5      364.20      321.28     42.39 o 
   1   8   5       48.76       58.57     21.47 o 
   2   8   5        3.00        3.27     28.17 o 
   3   8   5      160.77      144.62     36.27 o 
   4   8   5       46.29       35.39     35.39 o 
   5   8   5       29.90       13.23     29.89 o 
   6   8   5       18.35       19.73     29.09 o 
   7   8   5        4.14       10.87     30.98 o 
   8   8   5       37.75       82.47     33.43 o 
   9   8   5        0.30       56.17     46.72 o 
  10   8   5       36.32        6.44     52.08 o 
 -12   9   5       66.98      108.23     25.40 o 
 -11   9   5        0.78        0.00     17.24 o 
 -10   9   5       71.65      113.88     24.86 o 
  -9   9   5       19.21        6.17     21.59 o 
  -8   9   5       93.30      132.81     28.44 o 
  -7   9   5       47.22       64.81     20.71 o 
  -6   9   5      256.09      260.46     36.92 o 
  -5   9   5        2.08       12.17     23.30 o 
  -4   9   5      107.86      154.98     28.24 o 
  -3   9   5        1.15       23.36     23.36 o 
  -2   9   5       95.40       85.03     32.17 o 
  -1   9   5        5.92       19.89     21.44 o 
   0   9   5       81.33      141.30     27.54 o 
   1   9   5       81.42      111.78     32.05 o 
   2   9   5       56.38       80.61     29.00 o 
   3   9   5        0.22       20.49     24.50 o 
   4   9   5       50.95       49.01     32.68 o 
   5   9   5       10.77       14.65     40.52 o 
   7   9   5       17.06       17.32     33.19 o 
   8   9   5        0.01       29.65     32.25 o 
 -11  10   5       12.51       11.18     17.85 o 
 -10  10   5       32.51       54.10     26.52 o 
  -8  10   5       67.99      113.50     30.46 o 
  -6  10   5        5.04        3.35     22.78 o 
  -5  10   5      148.04      201.92     34.18 o 
  -4  10   5       18.91       37.60     26.24 o 
  -3  10   5       71.57       86.92     24.47 o 
  -2  10   5       67.43      104.51     34.21 o 
  -1  10   5      100.54       66.12     29.80 o 
   0  10   5        6.03       15.90     27.19 o 
   1  10   5       58.01       29.16     36.03 o 
   2  10   5        0.48       30.87     30.87 o 
   3  10   5       27.18        9.10     32.73 o 
   4  10   5       13.92       14.99     35.59 o 
   6  10   5        0.10       60.96     26.82 o 
   7  10   5       70.69       58.05     48.30 o 
  -8  11   5        3.48       19.82     24.07 o 
  -7  11   5       74.68      122.88     27.84 o 
  -6  11   5       10.16       10.54     22.04 o 
  -5  11   5       86.70      151.98     34.40 o 
  -4  11   5       23.84        7.32     30.98 o 
  -3  11   5       31.07       26.87     26.87 o 
  -2  11   5      107.70       56.65     42.48 o 
  -1  11   5      420.53      374.91     58.07 o 
   0  11   5       21.50       87.66     32.38 o 
   1  11   5       63.67      110.08     38.75 o 
   3  11   5       69.79       72.02     42.40 o 
   4  11   5       97.98      204.00     49.85 o 
  -4  12   5       11.43       27.47     21.84 o 
  -3  12   5       68.00      111.40     32.93 o 
  -2  12   5      118.90      129.56     41.17 o 
  -1  12   5       38.28       39.80     43.61 o 
   0  12   5        4.32        5.22     39.63 o 
 -17   0   6       17.02       12.34      7.93 o 
 -16   0   6       58.34       36.10     16.80 o 
 -15   0   6        0.01       12.83     13.98 o 
 -14   0   6        7.74        2.44     15.49 o 
 -13   0   6       12.39        7.25     13.91 o 
 -12   0   6      521.48      554.16     41.96 o 
 -11   0   6        6.39        6.53     16.97 o 
 -10   0   6     3683.09     3748.21     98.08 o 
  -9   0   6       10.00        1.88     13.75 o 
  -8   0   6     7974.81     7650.37    122.07 o 
  -7   0   6        4.62        2.87     11.22 o 
  -6   0   6      735.28      677.72     32.87 o 
  -5   0   6       55.62       29.44     12.38 o 
  -4   0   6     2700.62     2481.92     57.48 o 
  -3   0   6      135.33      114.63     18.05 o 
  -2   0   6     4918.54     4823.15     91.50 o 
  -1   0   6      136.56       98.88     18.30 o 
   0   0   6      150.21      107.47     19.28 o 
   1   0   6      199.41      163.25     23.13 o 
   2   0   6      497.08      465.61     25.67 o 
   3   0   6        3.47        8.51     20.74 o 
   4   0   6     1787.33     1972.61     25.04 o 
   5   0   6      400.50      422.64     21.87 o 
   6   0   6     1567.25     1596.55     43.86 o 
   7   0   6      887.94      931.19     48.21 o 
   8   0   6      451.70      486.73     65.33 o 
   9   0   6      512.47      534.53     96.93 o 
  10   0   6       30.47       26.09     54.05 o 
  11   0   6       62.16       44.04     56.38 o 
  12   0   6       32.96       89.27     64.48 o 
  13   0   6       11.68       43.93     56.06 o 
 -17   1   6       61.91       59.25     12.58 o 
 -16   1   6        5.43        2.16     14.52 o 
 -15   1   6       20.22       25.23     18.26 o 
 -14   1   6       20.97        2.79     20.75 o 
 -13   1   6      152.83      160.41     24.66 o 
 -12   1   6      107.80      130.96     23.58 o 
 -11   1   6      203.70      259.15     29.07 o 
 -10   1   6        2.73        9.06     13.92 o 
  -9   1   6      193.73      203.87     25.57 o 
  -8   1   6       98.33       98.58     16.49 o 
  -7   1   6        1.16        9.66     11.23 o 
  -6   1   6       29.31       14.96     10.68 o 
  -5   1   6      424.31      366.73     25.72 o 
  -4   1   6       39.56       44.75     12.69 o 
  -3   1   6      570.78      578.47     34.48 o 
  -2   1   6      993.84     1005.38     46.56 o 
  -1   1   6      126.56      134.06     23.32 o 
   0   1   6      213.28      229.55     26.52 o 
   1   1   6      496.19      557.24     42.04 o 
   2   1   6       17.48       21.86     21.86 o 
   3   1   6        6.12       22.91     22.91 o 
   4   1   6      757.72      803.64     19.47 o 
   5   1   6       20.58       16.44     25.17 o 
   6   1   6       60.53       24.28     32.58 o 
   7   1   6      104.62       27.22     47.82 o 
   8   1   6        0.15        6.92     53.61 o 
   9   1   6      330.28      274.96     57.74 o 
  10   1   6      190.96      286.09     69.19 o 
  11   1   6       13.96       61.72     61.72 o 
  12   1   6        0.93       26.48     67.00 o 
  13   1   6        1.12       51.87     60.03 o 
 -17   2   6       23.14       38.66     13.37 o 
 -16   2   6        1.38        0.00     14.97 o 
 -15   2   6       27.21       30.63     19.26 o 
 -14   2   6        5.71       52.48     17.49 o 
 -13   2   6      225.66      267.76     34.40 o 
 -12   2   6       14.46        0.00     21.60 o 
 -11   2   6     1098.69     1140.73     60.48 o 
 -10   2   6       16.44        2.51     20.85 o 
  -9   2   6      251.33      279.09     29.27 o 
  -8   2   6        2.30        9.78     14.83 o 
  -7   2   6     1273.97     1230.68     51.25 o 
  -6   2   6       41.81       26.72     14.33 o 
  -5   2   6      690.88      737.51     38.79 o 
  -4   2   6      365.04      312.92     27.94 o 
  -3   2   6     1400.58     1628.25     59.49 o 
  -2   2   6       83.49      106.01     20.47 o 
  -1   2   6     1034.27     1191.95     55.18 o 
   0   2   6       35.60       50.05     18.15 o 
   1   2   6      134.22      162.68     30.68 o 
   2   2   6      448.80      501.24     33.48 o 
   3   2   6      115.79       90.06     30.02 o 
   4   2   6      648.21      690.35     23.74 o 
   5   2   6     1476.87     1663.85     25.33 o 
   6   2   6       84.84       88.56     28.52 o 
   7   2   6      801.63      856.19     40.34 o 
   9   2   6       72.26       77.21     77.21 o 
  10   2   6       51.53       83.22     60.19 o 
  11   2   6        5.21       35.12     54.84 o 
  12   2   6        4.59       34.86     68.13 o 
 -17   3   6        0.05        4.43     14.43 o 
 -15   3   6       24.81       17.39     17.39 o 
 -14   3   6       14.99       24.04     19.76 o 
 -13   3   6        6.60       21.41     21.41 o 
 -12   3   6       37.26       56.64     21.28 o 
 -11   3   6      752.52      843.72     54.17 o 
 -10   3   6      538.01      624.15     45.14 o 
  -9   3   6       57.59       55.48     21.15 o 
  -8   3   6       27.21       16.24     17.59 o 
  -7   3   6      118.45      107.47     19.97 o 
  -6   3   6      397.03      427.60     31.59 o 
  -5   3   6      614.35      587.66     37.03 o 
  -4   3   6      159.04      151.22     18.90 o 
  -3   3   6        7.98       17.81     15.84 o 
  -2   3   6        0.01       13.46     14.35 o 
  -1   3   6      410.58      458.44     39.86 o 
   0   3   6       15.78        2.23     19.56 o 
   1   3   6        3.41       16.32     21.91 o 
   2   3   6       65.67       75.03     22.51 o 
   3   3   6      194.91      245.51     30.85 o 
   4   3   6        1.53       27.25     27.25 o 
   5   3   6      548.57      604.46     60.44 o 
   6   3   6      902.60      978.92     78.15 o 
   7   3   6      580.05      574.05     39.85 o 
   8   3   6        9.98       18.78     45.10 o 
   9   3   6       60.60       51.14     51.14 o 
  10   3   6        0.83       48.26     59.07 o 
  11   3   6        0.27      101.20     58.30 o 
  12   3   6       22.74       25.45     63.64 o 
 -16   4   6        7.57       16.72     16.72 o 
 -15   4   6       22.82       45.61     18.02 o 
 -14   4   6        2.21       17.86     17.86 o 
 -13   4   6        2.31       21.68     21.68 o 
 -12   4   6       26.05       25.45     20.29 o 
 -11   4   6        1.12       21.13     21.13 o 
 -10   4   6       36.61       27.18     25.80 o 
  -9   4   6       56.74       64.42     18.31 o 
  -8   4   6     1327.13     1228.63     58.46 o 
  -7   4   6       71.60       78.48     18.22 o 
  -6   4   6      369.52      370.43     31.87 o 
  -5   4   6        9.28        5.75     14.19 o 
  -4   4   6       82.25       78.36     14.69 o 
  -3   4   6      110.78       86.90     18.72 o 
  -2   4   6      102.51       42.53     21.69 o 
  -1   4   6       12.01        4.54     18.14 o 
   0   4   6       28.48        8.83     20.08 o 
   1   4   6       39.16       43.15     20.01 o 
   2   4   6        0.24        4.70     15.65 o 
   3   4   6      224.38      197.61     31.99 o 
   4   4   6     1668.46     1427.73     75.25 o 
   5   4   6      243.60      185.47     41.22 o 
   6   4   6        0.01       21.31     34.77 o 
   7   4   6       35.89       10.22     41.52 o 
   9   4   6       32.37       57.81     57.81 o 
  10   4   6      130.28       15.56     45.11 o 
  11   4   6        6.59       32.53     47.66 o 
  12   4   6       17.12       48.19     59.36 o 
 -16   5   6       82.26       47.04     22.10 o 
 -15   5   6       28.14       24.56     20.69 o 
 -14   5   6       28.06       45.95     18.22 o 
 -13   5   6        2.17       11.48     19.24 o 
 -12   5   6      252.12      328.70     38.78 o 
 -11   5   6      334.30      338.98     36.60 o 
 -10   5   6        9.52       22.89     18.25 o 
  -9   5   6        8.87       16.90     15.91 o 
  -8   5   6       99.50       84.16     22.44 o 
  -7   5   6        8.01       26.03     15.16 o 
  -6   5   6        1.11       10.58     11.24 o 
  -5   5   6      403.75      321.80     33.11 o 
  -4   5   6      368.63      354.36     36.23 o 
  -3   5   6        5.65        8.54     13.88 o 
  -2   5   6       28.96        4.67     22.96 o 
  -1   5   6      394.98      423.15     37.70 o 
   0   5   6      184.67      168.46     26.50 o 
   1   5   6      281.43      220.76     27.55 o 
   2   5   6      256.62      198.99     30.47 o 
   3   5   6        9.62        5.70     19.52 o 
   4   5   6       92.59       50.90     33.64 o 
   5   5   6      259.46      285.25     45.83 o 
   6   5   6       43.05        4.43     39.30 o 
   7   5   6      216.49      287.15     56.81 o 
   8   5   6      447.39      353.34     74.84 o 
   9   5   6       27.41       14.25     56.28 o 
  10   5   6        0.58        7.21     49.83 o 
  11   5   6        0.32       62.83     65.62 o 
 -15   6   6       19.50        5.08     19.15 o 
 -14   6   6        0.57       13.61     18.84 o 
 -13   6   6      116.33      131.83     22.54 o 
 -12   6   6        7.61       25.09     17.54 o 
 -11   6   6       38.27       21.97     20.40 o 
 -10   6   6       62.22       74.16     21.19 o 
  -9   6   6        5.51       19.84     19.84 o 
  -8   6   6       10.70       12.13     17.70 o 
  -7   6   6      623.75      614.13     43.16 o 
  -6   6   6       73.78       34.46     20.54 o 
  -5   6   6      220.52      173.07     25.73 o 
  -4   6   6       47.97       42.32     19.97 o 
  -3   6   6      375.45      301.96     32.63 o 
  -2   6   6       94.94       63.69     24.36 o 
  -1   6   6       65.95       71.38     20.93 o 
   0   6   6      162.76      162.68     28.73 o 
   1   6   6      201.81      226.95     32.91 o 
   2   6   6       81.18       96.36     24.70 o 
   3   6   6      479.19      355.91     42.88 o 
   4   6   6      144.85      196.83     32.51 o 
   5   6   6      141.54       97.77     38.71 o 
   6   6   6       13.90       19.14     41.04 o 
   7   6   6        2.27       49.60     49.60 o 
   8   6   6       11.73       52.46     52.46 o 
   9   6   6       21.34       89.72     51.18 o 
  10   6   6       15.03       14.62     48.51 o 
 -14   7   6        1.26       20.05     20.05 o 
 -13   7   6       15.01       29.89     18.72 o 
 -12   7   6        0.65        8.45     17.44 o 
 -11   7   6      184.02      229.55     31.30 o 
 -10   7   6        9.57       22.05     12.43 o 
  -9   7   6      123.93      130.73     26.53 o 
  -8   7   6       18.30        2.61     19.89 o 
  -7   7   6       32.26        7.93     25.11 o 
  -6   7   6       27.44       25.37     21.36 o 
  -5   7   6       41.56       57.62     19.21 o 
  -4   7   6        6.34        7.50     18.75 o 
  -2   7   6      234.35      213.44     29.85 o 
  -1   7   6        6.85        8.27     19.57 o 
   0   7   6      315.55      301.51     38.40 o 
   1   7   6      566.42      520.11     47.11 o 
   2   7   6       98.60       92.08     28.80 o 
   3   7   6      122.15      132.42     33.54 o 
   4   7   6      205.10      218.95     41.11 o 
   5   7   6       19.64       21.99     40.99 o 
   6   7   6       88.87        4.86     50.76 o 
   7   7   6       22.92       22.51     35.78 o 
   8   7   6       95.27       62.90     45.36 o 
   9   7   6      148.64       74.53     52.36 o 
 -13   8   6        5.55       18.42     15.86 o 
 -12   8   6       31.23       13.72     13.21 o 
 -11   8   6        4.14        0.00     18.53 o 
 -10   8   6       28.85        0.00     23.55 o 
  -9   8   6        1.22        2.80     19.02 o 
  -8   8   6      493.20      477.61     45.44 o 
  -7   8   6        3.21       11.22     22.78 o 
  -6   8   6       17.26       14.12     20.49 o 
  -5   8   6        1.97       13.98     18.08 o 
  -4   8   6      338.80      319.99     41.25 o 
  -3   8   6       32.82       48.58     19.50 o 
  -2   8   6      555.70      581.24     51.04 o 
  -1   8   6      145.00      163.00     27.55 o 
   0   8   6     1132.53     1088.40     69.54 o 
   1   8   6      312.47      285.48     47.11 o 
   2   8   6      156.54      112.82     34.65 o 
   3   8   6       63.92       27.56     32.47 o 
   4   8   6       65.59       78.28     38.67 o 
   5   8   6        0.24       19.04     32.57 o 
   6   8   6       59.13       85.36     33.93 o 
   7   8   6       55.26       11.63     43.77 o 
   8   8   6        0.81       12.48     47.66 o 
 -12   9   6      125.82      179.93     27.30 o 
 -11   9   6       11.22        0.00     24.10 o 
 -10   9   6       68.56       94.76     25.58 o 
  -9   9   6       18.14       12.27     21.56 o 
  -8   9   6       60.68       61.58     20.42 o 
  -7   9   6        0.02       22.16     22.16 o 
  -6   9   6      205.74      279.82     33.22 o 
  -5   9   6       12.50       12.38     25.11 o 
  -4   9   6      225.49      215.01     35.60 o 
  -3   9   6       65.87       64.66     31.97 o 
  -2   9   6       42.31       17.31     28.73 o 
  -1   9   6       11.95       43.66     25.07 o 
   0   9   6       13.16       26.04     22.73 o 
   1   9   6       24.13       62.84     28.45 o 
   2   9   6       86.62      108.09     29.44 o 
   3   9   6      201.71      258.95     43.46 o 
   4   9   6        6.51       38.22     38.22 o 
   5   9   6       77.86       36.37     42.84 o 
   6   9   6        9.84       44.33     44.33 o 
   7   9   6       27.62       42.09     46.30 o 
 -10  10   6        2.02       11.88     18.33 o 
  -9  10   6      351.50      357.75     42.64 o 
  -8  10   6        0.15       16.19     17.38 o 
  -7  10   6      297.55      264.23     41.36 o 
  -6  10   6        1.22       20.10     21.75 o 
  -5  10   6        0.22       10.26     25.98 o 
  -4  10   6        2.72       14.18     28.36 o 
  -3  10   6      255.84      342.78     43.58 o 
  -2  10   6       11.60       32.05     28.41 o 
  -1  10   6      352.08      450.93     47.95 o 
   0  10   6       31.93       17.22     34.43 o 
   1  10   6       40.38       13.66     40.55 o 
   2  10   6       50.83        0.00     38.46 o 
   3  10   6       69.05       74.92     47.93 o 
   4  10   6       46.25       15.77     42.07 o 
   5  10   6      118.11       39.09     43.48 o 
  -7  11   6        0.12       27.35     22.61 o 
  -6  11   6        0.05       21.13     21.13 o 
  -5  11   6        3.38       14.62     23.26 o 
  -4  11   6        1.14       29.34     29.34 o 
  -3  11   6        0.30        4.06     29.86 o 
  -2  11   6        5.90       34.22     34.22 o 
  -1  11   6        2.35       32.42     32.42 o 
   0  11   6        1.45        9.74     39.38 o 
   1  11   6        0.01        4.97     34.71 o 
   2  11   6        1.57       21.09     33.46 o 
 -17   1   7        1.76        1.62     10.56 o 
 -16   1   7      142.57      117.61     20.77 o 
 -15   1   7       35.39       65.78     18.37 o 
 -13   1   7       75.96       75.01     19.23 o 
 -12   1   7      114.36       73.40     25.46 o 
 -11   1   7       17.28       52.32     20.79 o 
 -10   1   7       80.55       83.00     22.57 o 
  -9   1   7       19.69       29.46     17.48 o 
  -8   1   7      134.89      139.70     22.29 o 
  -7   1   7      129.01       86.21     19.26 o 
  -6   1   7        0.78        1.81     10.87 o 
  -5   1   7       58.71       53.43     17.09 o 
  -4   1   7       43.78       22.25     15.16 o 
  -3   1   7       68.33       47.91     19.63 o 
  -2   1   7        7.23        4.74     17.63 o 
  -1   1   7       21.47        7.44     19.06 o 
   0   1   7      304.72      289.68     38.09 o 
   1   1   7      626.98      668.82     20.49 o 
   2   1   7      180.99      156.38     27.08 o 
   3   1   7       18.25       11.43     31.88 o 
   4   1   7        8.02       32.53     30.71 o 
   5   1   7        7.68       21.00     29.76 o 
   6   1   7       56.55       41.54     39.76 o 
   7   1   7       69.65       11.73     47.59 o 
   8   1   7        0.17       52.82     71.58 o 
   9   1   7       83.47      103.17     71.73 o 
  10   1   7        6.79       31.66     82.73 o 
  11   1   7        0.01       75.24     65.48 o 
 -17   2   7        0.00        9.63     12.67 o 
 -16   2   7        0.80        2.46     13.17 o 
 -15   2   7      211.70      256.15     33.61 o 
 -14   2   7        0.38       21.59     21.59 o 
 -13   2   7      317.68      406.98     42.00 o 
 -11   2   7      334.35      357.36     39.16 o 
 -10   2   7       12.43       24.55     19.71 o 
  -9   2   7        0.69       19.28     19.28 o 
  -8   2   7        0.59       17.82     17.82 o 
  -7   2   7      446.07      412.28     35.71 o 
  -6   2   7       20.11        1.95     13.31 o 
  -4   2   7      119.88      135.87     20.68 o 
  -3   2   7     1821.79     2037.47     75.43 o 
  -2   2   7       33.91       62.25     17.92 o 
  -1   2   7      704.08      741.82     51.60 o 
   0   2   7       16.96       15.16     24.04 o 
   1   2   7     1373.37     1244.09     75.89 o 
   2   2   7      224.57      183.39     45.45 o 
   3   2   7       35.11        3.67     30.45 o 
   4   2   7      330.97      294.69     41.23 o 
   5   2   7      288.33      253.79     27.37 o 
   6   2   7      262.94      240.54     41.66 o 
   7   2   7       17.72       43.42     43.42 o 
   8   2   7        0.27       50.57     40.12 o 
   9   2   7       29.79       71.51     71.51 o 
  10   2   7       12.60        9.49     64.54 o 
  11   2   7       18.61      134.17     62.91 o 
 -16   3   7        0.03       22.81     14.67 o 
 -15   3   7      150.00      133.24     27.54 o 
 -14   3   7       19.43       35.64     20.64 o 
 -13   3   7        3.26        0.00     18.11 o 
 -11   3   7       22.69       43.79     21.02 o 
 -10   3   7      291.49      292.27     35.44 o 
  -9   3   7     1049.69     1072.48     58.12 o 
  -8   3   7      176.00      160.43     27.24 o 
  -7   3   7       59.26       61.39     21.35 o 
  -6   3   7      104.33       96.51     22.86 o 
  -5   3   7      533.69      483.13     38.52 o 
  -4   3   7       44.23       56.08     16.34 o 
  -3   3   7      450.11      441.25     38.68 o 
  -2   3   7      132.73      135.32     26.21 o 
  -1   3   7        0.06        0.00     18.56 o 
   0   3   7       77.95       59.25     31.83 o 
   1   3   7      198.61      177.78     34.30 o 
   2   3   7      129.37      120.20     26.50 o 
   3   3   7      393.60      351.68     47.23 o 
   4   3   7      120.73      101.21     25.23 o 
   5   3   7       29.00       58.53     29.52 o 
   6   3   7      105.22       32.59     37.73 o 
   7   3   7      165.17      167.82     35.68 o 
   8   3   7        0.01        6.83     55.40 o 
   9   3   7       18.23       25.19     52.05 o 
  10   3   7       40.92       84.28     53.55 o 
  11   3   7       22.08       29.27     85.26 o 
 -16   4   7       89.66       87.45     21.46 o 
 -15   4   7        0.60        8.66     17.87 o 
 -14   4   7      628.34      700.17     55.42 o 
 -13   4   7        0.92       12.00     23.69 o 
 -12   4   7        3.74        3.03     20.52 o 
 -10   4   7        5.51        2.73     23.17 o 
  -9   4   7        3.07       12.51     21.30 o 
  -8   4   7     2216.24     2220.97     78.81 o 
  -7   4   7       35.49       38.17     19.09 o 
  -6   4   7     3387.94     3131.08     92.42 o 
  -5   4   7       67.48       83.61     21.26 o 
  -4   4   7      495.27      400.37     36.83 o 
  -2   4   7      831.03      772.37     59.90 o 
  -1   4   7        0.47       24.51     24.51 o 
   0   4   7     1948.86     2079.72     85.91 o 
   1   4   7      148.75      119.55     36.93 o 
   2   4   7      596.10      474.41     49.66 o 
   3   4   7      315.44      284.04     40.64 o 
   4   4   7      313.56      218.27     40.78 o 
   5   4   7       60.83        8.08     30.29 o 
   6   4   7       56.84       28.88     40.76 o 
   7   4   7        0.04        5.78     35.31 o 
   8   4   7        5.67       69.80     50.37 o 
   9   4   7      350.20      329.61     64.82 o 
  10   4   7      117.83       97.82     78.42 o 
 -15   5   7       16.98        0.00     17.95 o 
 -14   5   7       16.38       35.19     17.59 o 
 -13   5   7        0.70       29.65     20.18 o 
 -12   5   7       15.15       23.34     16.62 o 
 -11   5   7      160.23      187.22     28.81 o 
 -10   5   7      771.54      779.39     56.19 o 
  -9   5   7       22.91       23.19     23.19 o 
  -8   5   7       35.98       49.74     16.58 o 
  -7   5   7        0.22       17.32     17.32 o 
  -6   5   7       39.15       21.23     18.54 o 
  -5   5   7       70.75       68.28     19.66 o 
  -4   5   7     1043.97     1026.83     57.84 o 
  -3   5   7      232.67      241.61     35.00 o 
  -2   5   7      278.78      282.84     39.31 o 
  -1   5   7      103.03       89.13     23.35 o 
   0   5   7        4.24       23.05     21.79 o 
   1   5   7       49.69       50.38     24.99 o 
   2   5   7       13.78       34.06     18.49 o 
   3   5   7       59.17       20.02     28.28 o 
   4   5   7       79.13       86.17     32.89 o 
   5   5   7        4.06        8.60     29.33 o 
   6   5   7        6.14       30.30     40.97 o 
   7   5   7      326.67      183.94     72.95 o 
   8   5   7      114.44        6.82     62.82 o 
   9   5   7       67.69      132.87     50.10 o 
  10   5   7       19.39        8.88     50.34 o 
 -15   6   7       64.38       55.28     19.87 o 
 -14   6   7        0.12       19.72     12.19 o 
 -13   6   7      196.31      244.39     32.57 o 
 -12   6   7       14.35       23.42     21.91 o 
 -11   6   7        0.03       11.54     16.85 o 
 -10   6   7       12.29       25.23     18.84 o 
  -9   6   7     1265.76     1150.83     64.51 o 
  -8   6   7        4.24       10.49     19.66 o 
  -7   6   7       26.65       20.52     14.57 o 
  -5   6   7      433.24      400.08     39.33 o 
  -4   6   7      257.08      229.18     34.56 o 
  -3   6   7      212.18      187.94     29.87 o 
  -2   6   7      190.52      211.77     37.28 o 
  -1   6   7     1196.66     1170.28     67.01 o 
   0   6   7       23.44       39.92     18.74 o 
   1   6   7      493.99      398.39     41.84 o 
   2   6   7       26.26       20.17     30.68 o 
   3   6   7       78.84       47.48     28.57 o 
   4   6   7       76.96       52.57     33.32 o 
   5   6   7        9.30        0.00     39.18 o 
   6   6   7        0.90       31.68     41.12 o 
   8   6   7      132.45      144.85     66.61 o 
   9   6   7       13.73       22.87     57.18 o 
 -13   7   7        3.23       22.49     14.48 o 
 -12   7   7        4.37       11.74     18.43 o 
 -11   7   7        0.61       22.15     22.15 o 
 -10   7   7        0.74       26.13     16.60 o 
  -9   7   7       11.18       14.24     19.62 o 
  -8   7   7       91.98       98.98     24.90 o 
  -6   7   7        5.06        5.70     19.77 o 
  -5   7   7      329.15      303.74     35.54 o 
  -4   7   7        0.02       22.46     17.20 o 
  -3   7   7        2.75        3.10     18.20 o 
  -2   7   7       26.87       29.04     24.20 o 
  -1   7   7        8.64       12.99     25.97 o 
   0   7   7       51.98       43.35     23.31 o 
   1   7   7        9.52       24.54     34.11 o 
   2   7   7       13.13        7.30     27.90 o 
   3   7   7        0.03       12.15     25.19 o 
   4   7   7        0.21       22.45     34.40 o 
   5   7   7       15.38       64.48     32.75 o 
   6   7   7       16.22       44.98     46.63 o 
   7   7   7       79.73       18.67     51.91 o 
   8   7   7        8.16       96.86     48.73 o 
 -12   8   7       30.77       48.44     24.09 o 
 -11   8   7        4.03       20.47     14.66 o 
 -10   8   7        1.91       19.95     19.95 o 
  -9   8   7        3.23       39.29     16.88 o 
  -8   8   7        5.19        8.89     18.75 o 
  -7   8   7       56.25       42.16     23.86 o 
  -6   8   7       53.46       63.30     27.13 o 
  -5   8   7        0.13        9.26     20.25 o 
  -4   8   7       43.69       46.27     20.83 o 
  -3   8   7      141.10      143.94     31.49 o 
  -2   8   7      342.74      238.21     44.72 o 
  -1   8   7       21.50        3.72     35.49 o 
   0   8   7       83.55       93.85     33.52 o 
   1   8   7        0.72       15.86     26.56 o 
   2   8   7       40.43       37.63     29.66 o 
   3   8   7       64.62      157.09     37.88 o 
   4   8   7       43.53       39.35     32.55 o 
   5   8   7       30.30       16.39     40.45 o 
   6   8   7       12.72       53.25     44.63 o 
   7   8   7        1.98       31.84     44.67 o 
 -11   9   7        6.92       14.52     20.12 o 
 -10   9   7       59.10       60.93     22.88 o 
  -9   9   7        9.42       34.34     16.73 o 
  -8   9   7       56.86      108.62     24.38 o 
  -7   9   7        0.00        6.43     19.93 o 
  -6   9   7      102.44      134.81     27.62 o 
  -5   9   7        0.97        9.98     22.36 o 
  -4   9   7       85.45      116.62     31.03 o 
  -3   9   7        0.67       18.10     25.26 o 
  -2   9   7       96.56       71.83     35.29 o 
  -1   9   7       21.68        8.07     31.42 o 
   0   9   7      107.27       63.67     33.78 o 
   1   9   7        0.04        0.00     28.82 o 
   3   9   7       65.92       39.69     37.33 o 
   4   9   7       30.56       48.03     30.88 o 
  -9  10   7        1.51       28.57     18.41 o 
  -8  10   7       48.48       46.44     29.68 o 
  -7  10   7       90.23       82.38     31.39 o 
  -5  10   7       24.90        3.76     24.91 o 
  -3  10   7      117.94      164.33     38.04 o 
  -2  10   7        0.34       17.86     31.88 o 
   0  10   7        5.16        9.83     32.63 o 
   1  10   7       22.10        5.03     30.59 o 
   2  10   7        0.07       15.88     37.36 o 
   3  10   7       10.33       37.76     37.76 o 
  -4  11   7        8.80       20.43     26.07 o 
  -3  11   7       55.40      101.11     33.70 o 
  -2  11   7       43.48        5.17     38.38 o 
 -16   0   8       91.27       86.19     16.55 o 
 -15   0   8        0.01        6.27     11.95 o 
 -14   0   8      101.81       60.40     21.50 o 
 -13   0   8        3.81        4.89     17.38 o 
 -12   0   8      249.68      266.92     31.47 o 
 -11   0   8       16.55        2.41     16.88 o 
 -10   0   8     1304.74     1151.62     59.49 o 
  -9   0   8       13.05       15.01     15.01 o 
  -8   0   8     1908.44     1787.98     66.31 o 
  -7   0   8        1.07       13.33     15.35 o 
  -6   0   8     3830.52     3849.84     83.15 o 
  -5   0   8      118.29      122.54     20.23 o 
  -4   0   8      825.59      872.84     50.18 o 
  -3   0   8      211.40      218.80     32.27 o 
  -2   0   8      120.44       98.19     25.10 o 
  -1   0   8      110.62      127.51     26.70 o 
   0   0   8      856.39      950.12     29.07 o 
   1   0   8       48.83       27.91     32.56 o 
   2   0   8       21.04       11.79     28.07 o 
   3   0   8      355.59      397.70     29.21 o 
   4   0   8        0.43       16.05     38.36 o 
   5   0   8      114.91        6.22     49.73 o 
   6   0   8      123.77       63.79     53.97 o 
   7   0   8      300.56      266.32     51.28 o 
   8   0   8      331.52      304.83     62.71 o 
   9   0   8      132.60       78.50     78.50 o 
  10   0   8      147.15       26.80     88.51 o 
 -16   1   8        8.96       20.25     11.78 o 
 -15   1   8       94.29       85.26     23.89 o 
 -13   1   8       38.72       64.38     20.67 o 
 -12   1   8       59.56       58.69     19.35 o 
 -11   1   8       15.86       12.78     21.08 o 
 -10   1   8       91.90      106.92     22.66 o 
  -9   1   8       89.79       79.54     19.81 o 
  -8   1   8       76.31       76.74     18.17 o 
  -7   1   8       32.80       20.33     16.08 o 
  -6   1   8      302.96      292.70     26.38 o 
  -5   1   8      185.34      157.21     23.40 o 
  -4   1   8       24.64       21.29     12.17 o 
  -3   1   8      141.78      143.09     30.32 o 
  -2   1   8       12.12        2.77     23.56 o 
  -1   1   8      343.26      382.26     39.76 o 
   0   1   8      470.11      514.25     51.48 o 
   2   1   8        4.70        0.00     30.83 o 
   3   1   8       86.87      104.41     35.70 o 
   4   1   8      175.60      244.88     58.78 o 
   5   1   8      111.36       97.04     36.73 o 
   6   1   8       89.11       17.32     39.29 o 
   7   1   8        0.29       31.71     56.01 o 
   8   1   8       69.06       31.05     59.01 o 
   9   1   8        0.66        0.00     65.05 o 
  10   1   8       66.16       60.38     96.39 o 
 -16   2   8        0.49        9.25     12.13 o 
 -15   2   8       53.63       41.93     18.83 o 
 -14   2   8        5.56       31.05     15.24 o 
 -13   2   8       18.88       23.17     22.86 o 
 -11   2   8      122.12      142.35     27.40 o 
 -10   2   8       19.82       15.68     20.02 o 
  -9   2   8      704.54      596.76     45.15 o 
  -8   2   8       74.67       45.81     24.04 o 
  -7   2   8     1443.91     1389.20     61.32 o 
  -6   2   8       14.87       47.29     12.39 o 
  -5   2   8       13.54       22.06     14.93 o 
  -4   2   8      127.57      103.90     21.60 o 
  -3   2   8      611.42      717.75     53.11 o 
  -2   2   8      501.75      583.13     50.96 o 
  -1   2   8      525.12      528.77     52.29 o 
   0   2   8        9.45        3.95     28.79 o 
   1   2   8      100.94      126.82     34.79 o 
   2   2   8       53.61       30.31     32.14 o 
   3   2   8        5.55       68.95     32.95 o 
   4   2   8       90.35       33.70     34.91 o 
   5   2   8      213.49      191.37     33.21 o 
   6   2   8      209.12      171.20     40.57 o 
   7   2   8      165.24      163.83     35.05 o 
   8   2   8       83.79       46.63     57.34 o 
   9   2   8       70.98        0.00     61.91 o 
  10   2   8       23.17       44.50     68.68 o 
 -16   3   8       81.25       79.51     22.32 o 
 -15   3   8        0.20        2.86     16.68 o 
 -14   3   8       66.26      101.83     25.09 o 
 -13   3   8       48.42       60.95     20.10 o 
 -12   3   8       21.03       32.98     21.99 o 
 -11   3   8        4.30        8.82     17.97 o 
 -10   3   8       72.34       82.49     26.82 o 
  -9   3   8      136.36      116.97     27.30 o 
  -8   3   8       46.23       42.19     20.76 o 
  -7   3   8       48.06        2.35     24.15 o 
  -6   3   8      162.73      130.22     25.97 o 
  -4   3   8      424.43      482.59     43.56 o 
  -3   3   8      630.54      600.62     54.99 o 
  -2   3   8       77.09      148.30     31.70 o 
  -1   3   8       30.19       25.49     29.73 o 
   0   3   8       21.41       26.60     29.86 o 
   1   3   8      207.92      178.30     47.03 o 
   2   3   8        4.23        4.36     33.21 o 
   3   3   8       41.02       17.25     35.56 o 
   4   3   8        2.54       35.98     35.98 o 
   5   3   8        3.32       42.28     42.28 o 
   6   3   8        0.03       16.39     42.75 o 
   8   3   8      272.90      315.56     67.25 o 
   9   3   8      296.64      253.80     62.07 o 
 -14   4   8       30.51       33.39     18.00 o 
 -13   4   8       13.51       37.29     18.48 o 
 -12   4   8       17.07       46.18     23.25 o 
 -11   4   8        1.09        9.04     20.08 o 
 -10   4   8       39.65       22.90     24.59 o 
  -9   4   8       36.10       38.07     22.57 o 
  -8   4   8      169.70      157.11     30.68 o 
  -7   4   8       43.11       53.69     19.37 o 
  -6   4   8     1215.59     1313.44     65.31 o 
  -5   4   8       53.79       44.31     21.07 o 
  -4   4   8       19.18       14.13     22.19 o 
  -3   4   8        5.10       27.76     27.76 o 
  -2   4   8       95.77       88.30     35.72 o 
  -1   4   8       35.30        3.51     31.68 o 
   0   4   8        5.21        3.51     28.67 o 
   1   4   8        0.07       45.45     24.47 o 
   2   4   8       18.59       43.12     35.69 o 
   3   4   8       53.28       85.86     27.29 o 
   4   4   8       23.79        4.56     32.43 o 
   5   4   8       40.07       38.35     38.35 o 
   6   4   8      267.11      149.37     55.37 o 
   7   4   8       45.39        6.38     49.80 o 
   8   4   8       65.79       53.17     46.80 o 
   9   4   8       13.44       97.32     71.06 o 
 -15   5   8       13.77        8.54     21.25 o 
 -14   5   8       20.33        9.11     21.51 o 
 -13   5   8        0.29        9.27     17.64 o 
 -12   5   8        6.45       37.11     16.99 o 
 -11   5   8        3.09       21.38     21.38 o 
 -10   5   8      514.27      566.60     46.72 o 
  -9   5   8      248.68      266.92     35.20 o 
  -8   5   8       15.81       52.55     22.76 o 
  -7   5   8        6.76       10.85     20.34 o 
  -6   5   8        0.38       24.26     15.60 o 
  -5   5   8       14.79       27.75     18.74 o 
  -4   5   8       17.60       20.70     20.70 o 
  -3   5   8      112.29      118.51     35.04 o 
  -2   5   8       16.56       10.85     28.30 o 
  -1   5   8       61.47       76.58     28.84 o 
   0   5   8       18.35       22.10     28.68 o 
   1   5   8      231.26      223.65     47.25 o 
   2   5   8       83.66       62.87     31.44 o 
   3   5   8       37.52       21.01     32.48 o 
   4   5   8       54.79       59.07     33.74 o 
   5   5   8       18.45       10.01     41.67 o 
   6   5   8      154.03      120.43     53.66 o 
   7   5   8      294.85      258.61     76.04 o 
   8   5   8        0.80       48.72     48.72 o 
 -14   6   8       12.43        5.86     20.65 o 
 -13   6   8       17.17       15.35     22.62 o 
 -12   6   8        5.10        6.24     20.80 o 
 -11   6   8      109.80      101.26     23.22 o 
  -9   6   8        0.16       22.07     22.07 o 
  -8   6   8       11.24       14.52     18.47 o 
  -7   6   8       29.54       28.88     18.13 o 
  -6   6   8       11.49       11.68     22.69 o 
  -5   6   8      103.19       61.53     28.10 o 
  -4   6   8       24.96       24.61     24.23 o 
  -3   6   8        7.86        0.00     24.80 o 
  -2   6   8       85.14      121.93     30.70 o 
  -1   6   8       71.39       86.41     30.31 o 
   0   6   8       15.59        7.69     27.12 o 
   1   6   8       86.72       94.34     34.92 o 
   2   6   8       62.17       69.94     33.14 o 
   3   6   8       46.31       17.53     36.96 o 
   5   6   8      282.13      160.16     55.32 o 
   6   6   8       34.06       50.84     50.84 o 
   7   6   8        5.21        6.67     46.63 o 
 -13   7   8        2.18        3.07     20.21 o 
 -12   7   8        4.49        3.05     16.32 o 
 -11   7   8       66.84      102.26     27.83 o 
 -10   7   8        3.74        3.05     17.11 o 
  -9   7   8       31.48       61.84     21.77 o 
  -8   7   8       86.05       61.55     24.31 o 
  -7   7   8       72.92       98.27     29.55 o 
  -6   7   8      153.57      111.12     26.24 o 
  -5   7   8       90.48       75.37     26.77 o 
  -2   7   8       30.05       62.57     29.96 o 
  -1   7   8        6.37       15.98     27.08 o 
   0   7   8       61.13       93.80     33.05 o 
   1   7   8        1.90       16.73     33.91 o 
   2   7   8      236.15      200.13     49.46 o 
   3   7   8      203.63      214.16     41.11 o 
   4   7   8       79.88       77.49     43.00 o 
   5   7   8        0.16        5.80     37.41 o 
   6   7   8      132.39      119.12     60.11 o 
 -11   8   8       19.21        0.00     26.28 o 
 -10   8   8       39.92       72.89     24.40 o 
  -9   8   8        1.98        3.04     18.87 o 
  -8   8   8       41.15        6.33     24.36 o 
  -6   8   8      171.61      119.31     36.50 o 
  -5   8   8        9.03       44.14     29.08 o 
  -4   8   8       80.14       88.38     31.30 o 
  -3   8   8        3.61       12.32     25.50 o 
  -2   8   8      164.74      160.46     41.65 o 
  -1   8   8       18.78       17.35     34.70 o 
   0   8   8      141.65      147.36     45.52 o 
   1   8   8      116.09       83.48     42.66 o 
   2   8   8      169.33      165.94     44.19 o 
   3   8   8      180.28      187.38     47.57 o 
   4   8   8       93.79      117.47     42.36 o 
   5   8   8       93.69      139.06     48.81 o 
  -9   9   8       34.28       29.85     24.92 o 
  -8   9   8       53.68       79.54     30.25 o 
  -7   9   8       64.54       72.93     28.79 o 
  -6   9   8        0.61       21.36     24.69 o 
  -5   9   8        1.99        7.32     27.53 o 
  -4   9   8       44.97       15.43     26.10 o 
  -3   9   8        1.12       13.15     25.46 o 
  -2   9   8       76.24      102.07     40.65 o 
  -1   9   8       56.88      138.55     41.98 o 
   0   9   8        3.03       24.81     40.43 o 
   1   9   8        5.04        0.00     37.95 o 
   2   9   8        0.48       38.82     38.82 o 
   3   9   8       24.09       17.21     45.25 o 
  -6  10   8        0.85        3.90     27.68 o 
  -5  10   8      168.56      229.32     42.97 o 
  -4  10   8       20.38       16.81     31.45 o 
  -3  10   8       17.98       29.30     29.30 o 
  -2  10   8       15.62       25.48     30.39 o 
  -1  10   8       98.35       89.96     46.35 o 
   0  10   8       15.33       27.16     38.39 o 
 -16   1   9       33.86       33.78     14.43 o 
 -14   1   9      120.30      158.56     23.01 o 
 -13   1   9        7.55       13.62     19.18 o 
 -12   1   9       16.00       10.97     16.91 o 
 -11   1   9      208.34      235.87     30.02 o 
 -10   1   9       48.02       52.30     22.59 o 
  -9   1   9       26.56       37.33     24.06 o 
  -8   1   9      221.06      202.99     30.00 o 
  -7   1   9        3.52       13.75     18.03 o 
  -6   1   9        0.08       23.01     15.55 o 
  -5   1   9      196.43      223.72     30.05 o 
  -4   1   9        6.14       28.22     19.55 o 
  -3   1   9       11.66       37.88     20.36 o 
  -2   1   9       14.40       32.00     32.00 o 
  -1   1   9       82.44       76.80     31.59 o 
   0   1   9       21.07       13.52     28.20 o 
   1   1   9       84.61       29.97     45.93 o 
   2   1   9      258.55      212.31     41.72 o 
   3   1   9      285.10      249.94     50.51 o 
   4   1   9       29.60       65.68     65.68 o 
   5   1   9       39.36       61.33     61.33 o 
   7   1   9       74.96       15.64     52.11 o 
   8   1   9       73.14        8.14     63.56 o 
 -15   2   9        1.36       20.20     20.20 o 
 -14   2   9        0.33       19.83     19.83 o 
 -13   2   9      278.55      311.17     37.98 o 
 -12   2   9       10.57       38.30     18.06 o 
 -11   2   9       88.86      135.43     26.25 o 
 -10   2   9       21.42        5.49     21.97 o 
  -9   2   9      217.03      170.31     30.97 o 
  -8   2   9       87.30       84.61     27.03 o 
  -7   2   9        0.17        2.59     18.44 o 
  -6   2   9        4.36       14.93     20.24 o 
  -5   2   9      645.11      592.84     50.51 o 
  -4   2   9        1.25       26.84     19.11 o 
  -3   2   9        3.37       22.05     27.07 o 
  -2   2   9       26.14       28.12     31.36 o 
  -1   2   9      332.91      347.78     55.06 o 
   0   2   9       18.31       48.26     32.78 o 
   1   2   9      182.17      121.38     44.61 o 
   2   2   9       19.13       51.59     45.41 o 
   3   2   9      268.97      258.20     63.67 o 
   4   2   9       79.83       77.29     50.34 o 
   5   2   9        1.48        0.00     51.36 o 
   6   2   9        6.28        6.76     28.40 o 
   7   2   9       57.94       70.68     70.68 o 
   8   2   9      108.07        8.00     57.38 o 
 -15   3   9      155.90      185.45     31.31 o 
 -14   3   9        2.58       19.97     19.97 o 
 -13   3   9      152.15      176.34     29.95 o 
 -12   3   9        7.70       28.05     29.00 o 
 -11   3   9        0.21       18.34     16.71 o 
 -10   3   9       10.77       32.14     17.23 o 
  -9   3   9        4.15       31.26     20.62 o 
  -8   3   9      218.76      239.07     32.72 o 
  -7   3   9      222.99      175.98     33.85 o 
  -6   3   9      255.08      287.06     34.97 o 
  -5   3   9        0.10        3.01     20.30 o 
  -4   3   9      443.77      537.17     56.77 o 
  -3   3   9      572.37      568.01     66.31 o 
  -2   3   9       74.34       21.68     43.35 o 
  -1   3   9      156.77      128.36     46.10 o 
   0   3   9       39.69        0.00     39.37 o 
   1   3   9       31.60       46.61     41.02 o 
   2   3   9       49.04      118.89     43.41 o 
   3   3   9       20.04       16.96     52.77 o 
   4   3   9        7.17       42.92     42.92 o 
   5   3   9      100.71       24.08     50.63 o 
   6   3   9        0.33       13.13     43.14 o 
   7   3   9       34.45        0.00     60.96 o 
   8   3   9       24.25       57.63     67.58 o 
 -14   4   9      138.54      163.16     30.92 o 
 -13   4   9        0.52       12.62     22.84 o 
 -12   4   9      704.57      849.17     57.06 o 
 -11   4   9        0.37       12.42     21.23 o 
 -10   4   9       38.47       67.42     28.56 o 
  -9   4   9        2.30       26.50     26.50 o 
  -8   4   9       55.18       11.53     23.40 o 
  -7   4   9        5.98        5.88     24.19 o 
  -6   4   9      450.96      446.11     44.07 o 
  -5   4   9       88.71       92.94     31.50 o 
  -4   4   9     1491.49     1552.96     93.31 o 
  -3   4   9      211.52      315.06     50.68 o 
  -2   4   9      181.52       88.38     47.48 o 
  -1   4   9        4.36       41.46     41.46 o 
   0   4   9      314.06      373.10     58.58 o 
   1   4   9        0.23       29.73     32.02 o 
   2   4   9      530.39      491.15     66.25 o 
   3   4   9       83.05       31.88     39.29 o 
   4   4   9       17.92       16.55     37.07 o 
   5   4   9      208.85      166.91     43.48 o 
   6   4   9       56.38       45.16     46.96 o 
   7   4   9        1.84       50.54     53.74 o 
 -14   5   9       58.13       79.91     24.16 o 
 -13   5   9        5.12       44.67     22.63 o 
 -12   5   9       24.75       45.20     16.61 o 
 -10   5   9        0.73       21.56     21.56 o 
  -9   5   9       50.61       52.86     26.26 o 
  -8   5   9      486.14      395.00     46.67 o 
  -7   5   9      163.61      171.36     35.31 o 
  -6   5   9        5.61       24.77     26.93 o 
  -5   5   9       36.19       39.37     19.49 o 
  -4   5   9      104.49      124.80     33.22 o 
  -3   5   9       13.10       25.91     27.94 o 
  -2   5   9      280.35      282.40     52.30 o 
  -1   5   9       73.27      101.21     38.68 o 
   0   5   9       92.14       89.93     46.83 o 
   1   5   9      133.61      130.92     43.64 o 
   2   5   9        8.20       14.91     37.80 o 
   3   5   9        2.63       47.15     35.36 o 
   4   5   9        0.07       22.34     40.32 o 
   5   5   9        5.01        0.00     38.79 o 
   6   5   9       11.47       26.51     47.71 o 
 -13   6   9       65.36       31.68     24.03 o 
 -12   6   9        0.52       19.59     21.05 o 
 -11   6   9       82.34      130.24     32.49 o 
 -10   6   9        1.22       20.93     20.93 o 
  -9   6   9        6.64       19.19     20.82 o 
  -8   6   9       31.89       35.34     26.01 o 
  -7   6   9      840.72      824.55     63.06 o 
  -6   6   9        1.10       23.10     23.10 o 
  -5   6   9       84.42      113.10     31.94 o 
  -3   6   9        0.05       35.71     22.50 o 
  -2   6   9      344.01      361.44     56.07 o 
  -1   6   9       74.58       98.49     33.34 o 
   0   6   9      120.43       38.51     46.12 o 
   1   6   9      363.76      226.79     60.01 o 
   2   6   9        3.24       20.49     36.90 o 
   3   6   9      186.26      172.28     40.07 o 
   4   6   9       27.82        0.00     50.73 o 
   5   6   9       11.81       18.82     41.53 o 
   6   6   9        2.63       34.14     43.42 o 
 -12   7   9        2.74       22.39     22.39 o 
 -11   7   9       31.83       45.86     24.38 o 
 -10   7   9        7.94       33.14     24.02 o 
  -9   7   9        6.04        0.00     21.46 o 
  -7   7   9        6.29        3.37     22.25 o 
  -6   7   9        0.92       17.17     25.57 o 
  -5   7   9       84.55      126.53     31.72 o 
  -4   7   9       11.50        4.40     25.54 o 
  -3   7   9       60.10       60.14     37.87 o 
  -2   7   9        5.35       47.52     32.49 o 
   0   7   9        0.19        9.88     33.08 o 
   1   7   9       44.25       56.80     43.36 o 
   2   7   9        6.04       26.78     34.36 o 
   3   7   9       12.77       34.05     43.86 o 
   4   7   9        0.48       49.34     49.34 o 
 -10   8   9       28.50       10.08     27.94 o 
  -9   8   9       21.60       37.59     21.82 o 
  -8   8   9      121.49      123.44     29.14 o 
  -7   8   9       32.98       67.99     30.36 o 
  -6   8   9        8.71        3.79     25.84 o 
  -5   8   9       21.52       61.36     22.51 o 
  -4   8   9       10.35       49.07     30.46 o 
  -3   8   9        0.74        2.03     31.50 o 
  -2   8   9       37.67       75.79     31.47 o 
  -1   8   9       69.19       88.14     43.59 o 
   0   8   9      125.99       74.53     49.53 o 
   1   8   9        3.63        5.47     42.25 o 
   2   8   9       23.81       40.45     49.04 o 
  -7   9   9       22.66        3.84     28.86 o 
  -6   9   9       33.52       50.63     30.38 o 
  -5   9   9        6.36       16.44     25.74 o 
  -4   9   9       64.62       71.87     30.40 o 
  -3   9   9        2.10       83.26     32.94 o 
  -2   9   9       30.39       59.71     41.70 o 
  -1   9   9        7.57       22.27     40.17 o 
   0   9   9        6.91        0.00     39.86 o 
 -15   0  10        1.83       15.91     15.91 o 
 -14   0  10      116.19       78.31     22.72 o 
 -13   0  10        4.94       13.34     15.60 o 
 -12   0  10       65.84      105.30     21.72 o 
 -11   0  10       11.01        2.91     18.01 o 
 -10   0  10      422.49      436.15     43.77 o 
  -9   0  10       16.02       21.97     22.88 o 
  -8   0  10      645.88      650.81     43.00 o 
  -7   0  10        4.30        2.85     22.82 o 
  -6   0  10     1492.69     1322.12     70.24 o 
  -5   0  10        0.22       32.96     32.96 o 
  -4   0  10      251.91      193.24     48.58 o 
  -3   0  10      286.68      287.50     50.09 o 
  -2   0  10      352.45      352.13     64.80 o 
  -1   0  10      396.70      417.57     64.42 o 
   0   0  10        0.13       26.45     38.76 o 
   1   0  10       24.79       53.04     46.49 o 
   2   0  10       66.19       19.79     49.50 o 
   3   0  10       18.01       63.42     63.42 o 
   4   0  10        7.29        0.00     66.55 o 
   5   0  10      104.37       39.54     67.79 o 
   6   0  10      109.89       57.27     79.78 o 
   7   0  10      210.85      161.15     86.94 o 
 -14   1  10       30.08       36.61     21.60 o 
 -13   1  10       94.61       97.68     28.17 o 
 -12   1  10       58.33       91.88     23.82 o 
 -11   1  10       20.62        5.63     22.52 o 
 -10   1  10        3.46       16.97     19.69 o 
  -9   1  10        4.72        2.75     20.20 o 
  -8   1  10       90.78       59.24     22.52 o 
  -7   1  10        0.12       16.01     18.51 o 
  -6   1  10       54.53       27.65     18.76 o 
  -5   1  10       99.86      116.53     36.06 o 
  -4   1  10       33.07       61.58     27.81 o 
  -3   1  10      203.85      239.07     50.69 o 
  -2   1  10      150.19      162.13     47.79 o 
  -1   1  10       48.00       20.68     43.18 o 
   0   1  10        7.02       51.75     43.23 o 
   1   1  10      109.71       70.40     56.17 o 
   2   1  10      199.84      188.54     66.72 o 
   3   1  10       42.83       81.97     55.78 o 
   4   1  10        0.03       46.31     59.01 o 
   5   1  10        4.86      100.31     52.99 o 
   6   1  10       16.21       83.55     64.78 o 
 -14   2  10        3.01       28.22     17.99 o 
 -13   2  10       64.01       47.65     21.62 o 
 -12   2  10        8.86        6.21     21.61 o 
 -11   2  10       50.27       54.47     22.16 o 
 -10   2  10       14.77        8.80     19.79 o 
  -9   2  10       11.36        8.89     19.37 o 
  -8   2  10      117.93       57.14     24.72 o 
  -7   2  10      136.71      119.67     26.88 o 
  -6   2  10       71.18       67.77     27.87 o 
  -5   2  10     1350.06     1261.73     86.53 o 
  -4   2  10        9.41       21.34     35.05 o 
  -3   2  10       10.92        4.99     37.64 o 
  -2   2  10       32.60       40.53     47.10 o 
  -1   2  10       87.57      105.64     47.37 o 
   0   2  10      260.34      373.04     67.32 o 
   1   2  10       51.29       40.43     52.19 o 
   2   2  10        1.84       36.67     62.43 o 
   3   2  10        4.96        8.15     56.28 o 
   4   2  10       65.96       34.06     49.87 o 
   5   2  10        0.01        9.04     64.83 o 
   6   2  10       14.23       53.51     62.18 o 
 -14   3  10       49.93       21.01     25.68 o 
 -13   3  10        2.59       15.71     19.14 o 
 -12   3  10       46.30       76.99     24.95 o 
 -11   3  10       17.13       25.61     24.03 o 
 -10   3  10       35.20       21.99     21.99 o 
  -9   3  10       31.16       24.62     26.59 o 
  -8   3  10       47.41       76.44     24.04 o 
  -7   3  10        8.44        3.09     18.53 o 
  -6   3  10        4.90       19.16     28.21 o 
  -5   3  10      140.69      142.03     38.45 o 
  -4   3  10       64.00       68.39     41.04 o 
  -3   3  10        1.11       29.73     42.32 o 
  -2   3  10       91.95      161.36     57.45 o 
  -1   3  10      185.10      197.39     58.25 o 
   0   3  10       15.45       12.24     42.15 o 
   1   3  10       35.63       60.14     58.02 o 
   2   3  10       18.54       71.21     45.05 o 
   3   3  10       48.79       14.69     59.48 o 
   4   3  10        0.22       38.63     49.56 o 
   5   3  10       55.80       62.79     52.08 o 
 -13   4  10        1.17       25.21     25.21 o 
 -12   4  10       28.85       39.98     28.08 o 
 -11   4  10        0.66       27.97     27.97 o 
 -10   4  10        5.38       16.32     18.28 o 
  -9   4  10        1.25        0.00     24.00 o 
  -8   4  10       71.92       35.79     26.25 o 
  -7   4  10       64.63       22.89     28.18 o 
  -6   4  10        3.86       20.47     21.96 o 
  -5   4  10       48.49       68.52     34.26 o 
  -4   4  10      232.53      261.40     48.53 o 
  -3   4  10        7.23        5.16     37.86 o 
  -2   4  10       81.41      111.10     47.70 o 
  -1   4  10       18.58       11.92     38.89 o 
   0   4  10       35.76       55.47     55.47 o 
   1   4  10        0.74       13.14     45.31 o 
   2   4  10        5.91       13.24     50.94 o 
   3   4  10        1.77       34.34     47.55 o 
   4   4  10       12.60      114.61     37.99 o 
   5   4  10        9.85       29.87     58.45 o 
 -12   5  10        0.43       13.44     22.99 o 
 -11   5  10        0.18       27.20     19.38 o 
 -10   5  10        6.87       23.91     26.18 o 
  -8   5  10      189.66      204.25     37.24 o 
  -7   5  10       21.43        7.09     21.26 o 
  -6   5  10       17.83       35.92     22.82 o 
  -5   5  10        1.30       28.19     26.51 o 
  -4   5  10       28.44       25.27     37.38 o 
  -3   5  10       53.24       48.19     42.59 o 
  -2   5  10        0.51        5.81     43.06 o 
  -1   5  10       20.32       46.50     41.13 o 
   0   5  10       36.81       96.77     43.55 o 
   1   5  10       29.00       12.19     42.04 o 
   2   5  10        0.29       19.55     43.35 o 
   3   5  10      110.51      147.08     53.71 o 
   4   5  10       36.74       14.04     48.84 o 
 -11   6  10        4.08       24.74     24.74 o 
 -10   6  10       12.64       13.84     20.44 o 
  -9   6  10      123.79      171.99     31.28 o 
  -8   6  10       47.91       71.12     24.94 o 
  -7   6  10       52.56       61.73     29.11 o 
  -6   6  10        4.30       45.14     24.42 o 
  -5   6  10       35.78       66.12     26.12 o 
  -4   6  10        0.76       44.45     44.45 o 
  -3   6  10        6.70       43.78     33.50 o 
  -2   6  10        2.41        5.56     44.55 o 
  -1   6  10        2.56       17.56     33.42 o 
   0   6  10       35.91       12.01     49.77 o 
   1   6  10       17.41       24.74     48.90 o 
   2   6  10        1.56       45.07     52.00 o 
   3   6  10       20.87       46.46     54.01 o 
  -9   7  10      121.33       54.28     32.51 o 
  -7   7  10        8.64       41.60     28.88 o 
  -6   7  10       89.82       74.73     30.84 o 
  -5   7  10        0.32       26.10     26.10 o 
  -4   7  10      157.68      206.49     52.73 o 
  -3   7  10       23.68       47.39     47.39 o 
  -1   7  10       17.20        6.00     36.49 o 
   0   7  10       16.32       36.88     45.13 o 
   1   7  10        9.36        6.66     37.73 o 
  -7   8  10        0.08        4.02     28.44 o 
  -6   8  10        9.03       32.94     27.26 o 
  -5   8  10        0.04       31.08     26.86 o 
  -4   8  10       59.10      169.45     44.75 o 
  -3   8  10        9.27       58.09     39.40 o 
  -2   8  10       13.52        0.00     44.28 o 
 -13   1  11        9.75       14.31     18.58 o 
 -12   1  11       48.37       72.47     21.06 o 
 -10   1  11        2.13        9.30     20.70 o 
  -9   1  11      101.24      101.62     21.86 o 
  -8   1  11        6.44        9.18     20.88 o 
  -7   1  11       25.02       31.73     25.45 o 
  -6   1  11       83.93       67.32     31.41 o 
  -5   1  11       24.91       54.51     36.17 o 
  -4   1  11        6.88       32.01     45.74 o 
  -3   1  11      317.91      396.77     69.99 o 
  -2   1  11       34.38      154.28     48.42 o 
  -1   1  11        6.78        6.87     46.10 o 
   0   1  11       19.90       29.56     55.44 o 
   1   1  11       32.57        8.00     64.03 o 
   2   1  11       37.01       18.30     56.64 o 
   3   1  11       45.49       52.15     61.63 o 
   4   1  11       84.24       11.25     89.94 o 
 -13   2  11        2.46        3.13     18.03 o 
 -12   2  11        2.82        9.60     25.13 o 
 -11   2  11      226.16      218.10     34.46 o 
 -10   2  11       22.75       15.98     22.12 o 
  -9   2  11       14.54       38.44     29.30 o 
  -8   2  11       42.87       77.04     23.63 o 
  -7   2  11       23.20       16.55     24.32 o 
  -6   2  11      150.10      129.32     32.80 o 
  -5   2  11       10.98       34.52     41.73 o 
  -4   2  11        2.83       60.15     44.11 o 
  -3   2  11      374.13      298.25     70.68 o 
  -2   2  11        0.85       38.66     49.99 o 
  -1   2  11       22.69      127.47     45.84 o 
   0   2  11        1.23       58.54     58.54 o 
   1   2  11       56.42       77.83     57.96 o 
   2   2  11        5.79        9.75     81.42 o 
   3   2  11       34.48       20.54     69.10 o 
   4   2  11       11.36       33.72     75.18 o 
 -12   3  11        5.89       13.34     23.78 o 
 -11   3  11       69.45        6.71     30.19 o 
 -10   3  11       65.47       74.18     25.57 o 
  -9   3  11        0.01       27.93     27.93 o 
  -8   3  11        0.02       10.39     22.78 o 
  -7   3  11       20.65       42.09     25.95 o 
  -6   3  11      186.08      220.10     38.03 o 
  -5   3  11        7.05       87.18     32.89 o 
  -4   3  11       67.56      114.52     47.33 o 
  -3   3  11       36.55       50.69     50.69 o 
  -2   3  11      201.73      196.32     72.01 o 
  -1   3  11      129.69       36.91     80.31 o 
   0   3  11       28.91       71.29     49.82 o 
   1   3  11       65.61       51.56     66.05 o 
   2   3  11       36.78      138.05     66.11 o 
   3   3  11       57.21       72.64     72.64 o 
 -11   4  11        0.24        3.39     24.02 o 
 -10   4  11      326.55      357.02     44.79 o 
  -9   4  11        6.63       46.29     21.82 o 
  -8   4  11       77.11      115.53     24.00 o 
  -7   4  11        3.80       26.30     27.75 o 
  -6   4  11       22.86       28.30     22.41 o 
  -5   4  11        0.01        5.26     40.03 o 
  -4   4  11      102.71       11.78     58.29 o 
  -3   4  11       55.89      116.66     47.56 o 
  -2   4  11      178.49      236.56     73.26 o 
  -1   4  11      240.75      384.88     80.35 o 
   0   4  11       42.38       63.00     65.94 o 
   1   4  11        5.41        8.29     57.28 o 
   2   4  11       80.75      113.40     56.69 o 
 -10   5  11       41.68       43.90     26.73 o 
  -9   5  11        0.44       22.15     18.19 o 
  -8   5  11       15.32        7.57     22.05 o 
  -7   5  11       21.82       31.22     34.12 o 
  -6   5  11      112.95      130.94     35.89 o 
  -5   5  11       90.54       60.99     52.13 o 
  -4   5  11       11.19       24.97     47.04 o 
  -3   5  11        0.04       92.97     37.19 o 
  -2   5  11       18.39        0.00     51.29 o 
   0   5  11       17.83       46.11     41.98 o 
   1   5  11        9.74       55.88     48.90 o 
  -7   6  11        0.98       24.43     28.39 o 
  -6   6  11       44.49       35.00     39.28 o 
  -5   6  11      162.02      130.09     43.53 o 
  -4   6  11        2.29       50.14     50.14 o 
  -3   6  11       69.94       26.88     55.55 o 
  -2   6  11       35.74       49.02     55.23 o 
  -1   6  11       23.57       21.65     49.02 o 
   0   6  11      135.32      159.27     57.62 o 
 -10   0  12       37.14       67.60     27.66 o 
  -8   0  12       97.19       88.89     30.94 o 
  -7   0  12       34.61       72.70     27.56 o 
  -6   0  12       53.32       99.02     44.22 o 
  -5   0  12        1.72       72.45     42.37 o 
  -4   0  12      941.02     1141.54    129.21 o 
  -3   0  12        0.86       15.29     58.25 o 
  -2   0  12        2.27       32.15     58.33 o 
  -1   0  12      104.88      144.58     74.23 o 
   0   0  12       11.15       36.35     59.76 o 
   1   0  12      301.01      304.01     69.09 o 
 -11   1  12       60.15       93.38     24.00 o 
 -10   1  12       37.25       51.46     21.37 o 
  -9   1  12       15.14       24.56     25.82 o 
  -8   1  12       12.63        7.29     23.87 o 
  -7   1  12       24.16       23.19     27.19 o 
  -6   1  12        6.63       52.05     38.48 o 
  -5   1  12       20.73       65.45     41.37 o 
  -4   1  12       79.35      105.21     46.97 o 
  -3   1  12       52.18       67.14     59.44 o 
  -2   1  12       38.85       79.76     75.33 o 
  -1   1  12       14.94      103.55     56.48 o 
   0   1  12       62.34        9.24     57.95 o 
   1   1  12        7.93       73.34     80.57 o 
 -10   2  12        8.96       38.45     23.91 o 
  -9   2  12       66.01       71.03     28.10 o 
  -8   2  12       12.78       14.57     27.48 o 
  -7   2  12       54.79       42.90     26.82 o 
  -6   2  12       96.31      175.97     49.33 o 
  -5   2  12       95.80      121.99     47.60 o 
  -4   2  12       57.38       14.33     58.65 o 
  -3   2  12      246.52      244.12     62.44 o 
  -2   2  12        1.74       76.74     76.74 o 
  -1   2  12       56.94        0.00     70.28 o 
   0   2  12        2.53        9.56     72.11 o 
   1   2  12        8.88       99.09     73.85 o 
  -9   3  12       10.08       22.25     24.19 o 
  -8   3  12       10.88       34.55     27.44 o 
  -6   3  12        0.13        5.47     26.31 o 
  -5   3  12        0.31        6.51     38.47 o 
  -4   3  12        1.24       21.60     41.22 o 
  -3   3  12       69.41       55.27     64.48 o 
  -2   3  12        2.71       42.59     72.27 o 
  -1   3  12        5.82       46.35     60.99 o 
   0   3  12        6.53       19.92     84.84 o 
  -8   4  12       14.10       64.24     29.01 o 
  -7   4  12        8.45       17.10     27.14 o 
  -6   4  12        8.20       22.38     37.46 o 
  -5   4  12       29.02       80.28     43.68 o 
  -4   4  12       25.69      118.85     50.28 o 
  -3   4  12       23.84        8.46     66.24 o 
  -2   4  12       27.77       69.08     69.08 o 
                                                 
